# Supplementary material for: Long-term effect of the Brazilian Workers’ Food Program on the nutritional status of manufacturing workers: A population-based prospective cohort study
Source: PLoS One. 2020 Apr 17;15(4):e0231216. doi: 10.1371/journal.pone.0231216 (PMC7164618; doi:10.1371/journal.pone.0231216)
Supplement: S1 Dataset — (XLSX) [file pone.0231216.s001.xlsx]

## Sheet: Plan1
	SAMPLING				DEMOGRAPHICS							FIRST WAVE																					SECOND WAVE
worker ID	Workers Food Program	company ID	sector of activity	company size	sex	civil status	number of children	education	income (BRL)	income as number of minimum wages	in-house formation	age	weight	height	BMI	waist circunference	kcal lunch	kcal daily	protein (kcal) lunch	protein (kcal) daily	lipid (kcal) lunch	lipid (kcal) daily	carbs (kcal) lunch	carbs (kcal) daily	fiber (g) lunch	fiber (g) daily	sodium (g) lunch	sodium (g) daily	saturated fat (g) lunch	saturated fat (g) daily	METs/week	Sedentary time (mn/week)	age	weight	height	BMI	waist circunference	kcal lunch	kcal daily	protein (kcal) lunch	protein (kcal) daily	lipid (kcal) lunch	lipid (kcal) daily	carbs (kcal) lunch	carbs (kcal) daily	fiber (g) lunch	fiber (g) daily	sodium (g) lunch	sodium (g) daily
1	Yes	2	Textile	Medium	female	married	1	middle school	724	1	No	41	64.6	157	26.21	87.9	280.83	1173.19	105.49	202.31	65.7	231.02	109.91	740.13	3.06	7.57	1350.93	2303.07	2.66	13.19	2730	587.045	44	67.7	1.57	27.4656	89.4	565.31	921.58	134.38	157.98	74.71	113.61	356.22	649.98	12.3	12.3	612.5	1000.76
2	Yes	2	Textile	Medium	female	married	1	middle school	724	1	No	44	73.9	158	29.6	97.3	552.55	1911.25	178.81	380.18	139.39	499.79	236.93	1033.86	16.22	22.8	1866.93	4891.77	3.73	18.51	780	604.188	47	73.7	1.58	29.5225	98.5	541.07	1796.3	156.79	412.78	83.29	364.89	300.99	1018.63	15.31	25.17	1223.95	4337.59
3	Yes	2	Textile	Medium	female	single	2	elementary school	724	1	No	50	58.2	153	24.86	79.9	536.97	1123.41	195.59	267.52	210.43	326.63	132.87	531.18	11.05	17.75	1892.63	2750	6.15	11.15	4771	470.616	53	60.1	1.53	25.6739	78.8	566.74	1511.22	203	378.8	60.89	459.04	302.85	673.38	12.64	19.21	1433.79	4702.56
4	Yes	2	Textile	Medium	female	marital relationship	0	elementary school	724	1	Yes	37	93.7	162	35.7	109.5	344.5	1190.84	118.69	232.98	58.39	347.57	167.49	580.36	2.97	6.6	2241.91	4658.48	2.55	7.36	1440	585.616	40	92	1.62	35.0556	108.8	654.95	1653.04	163.61	263.15	94.83	646.63	396.51	743.26	19.68	24.27	1620.46	4229.13
5	Yes	2	Textile	Medium	female	married	2	high school	724	1	Yes	45	62.5	159	24.72	86.8	574.95	1302.16	210.23	282	115.12	283.2	249.68	725.34	4.19	10.01	1827.95	3574.61	5	12.56	1440	568.474	48	65.9	1.59	26.067	87.5	439.15	1255.38	134.76	314.13	77.57	314.83	226.82	626.41	10.35	14.53	1118.93	2087.97
6	Yes	2	Textile	Medium	female	single	1	middle school	724	1	No	48	61.3	153	26.19	80.5	256.56	1129.59	102.01	210.79	58.39	378.3	97.51	541.86	2.84	7.92	1483.99	2667.05	2.53	18.34	360	500.616	52	63	1.53	26.9127	79.8	649.9	1696.79	155.01	226.06	95.32	209.04	399.57	1261.7	14.09	23.5	1033.96	2320.5
7	Yes	2	Textile	Medium	female	married	4	middle school	724	1	Yes	42	83.1	166	30.16	98.5	354.68	748.56	111.49	150.49	60.55	188.13	184.89	412.18	3.79	5.78	1488.73	1847.74	2.68	10.05	3657	450.616	45	83.1	1.66	30.1568	95	311.54	827.92	122.32	183.57	75.31	193.2	113.9	451.15	3.6	7.97	881.65	2061.06
8	Yes	2	Textile	Medium	female	married	1	elementary school	724	1	No	47	63.9	157	25.92	84.8	480.18	1494.48	120.54	241.83	67.18	254.25	294.25	988.58	7.2	18.31	1391.5	2558.85	2.64	15.84	1276	534.902	51	64.3	1.57	26.0863	83.5	594.37	1530.7	197.25	306.31	75.19	331.51	321.92	892.88	13.57	21.44	886.82	1872.65
9	Yes	2	Textile	Medium	female	married	2	high school	724	1	No	49	72.8	146	34.15	96.8	327.76	1119.26	113.02	227.27	85.56	323.19	130.57	570.19	3.3	6.56	2426.41	3373.1	3	16.32	1200	610.616	52	76.4	1.46	35.8416	99.7	443.5	2917.72	147.68	1084.02	72.82	1009.15	223	824.55	12.71	20.4	991.17	2716.09
10	Yes	2	Textile	Medium	female	marital relationship	1	middle school	724	1	No	44	52.7	150	23.42	77	160.85	1962.63	28.33	241.08	10.99	636.37	123.92	1087.57	10.18	13.94	679.78	3984.3	0.26	23.25	2880	507.045	47	52.5	1.5	23.3333	75	872.48	2217.51	211.68	414.28	230.39	619.41	430.4	1183.82	18.89	28.99	1846.16	4297.02
11	Yes	2	Textile	Medium	female	married	1	middle school	724	1	Yes	40	70.2	153	29.99	90.1	270.28	1920.8	102.28	218.45	71.36	524.02	98.63	1180.38	2.79	18.19	1404.72	2810.9	2.78	19.66	960	635.616	43	74.5	1.53	31.8254	96	516.85	931.5	194.46	204.5	72.47	89.63	249.91	637.37	4.95	7.75	1220.17	1318.87
12	Yes	2	Textile	Medium	female	divorced	3	middle school	724	1	Yes	43	63.4	156	26.05	85.7	180.9	700.32	15.72	55.48	1.92	75.38	162.22	568.43	3.6	7.28	1176.46	1694.05	0.1	2.85	1980	559.902	47	63.7	1.56	26.1752	84.5	382.81	1476.3	102.13	279.28	29.45	356.99	251.23	840.04	5.86	9.61	912.37	2100.35
13	Yes	2	Textile	Medium	female	single	0	middle school	724	1	No	24	61.5	164	22.87	75	895.19	1745.54	171.17	326.76	295.16	477.61	431.45	943.76	17.63	22.32	2175.08	3222.5	8.93	11.96	2332.5	265	28	65.8	1.64	24.4646	78	969.85	3136.55	215.19	695.53	227.44	1153.39	527.22	1287.63	25.74	29.37	3027.93	11282.8
14	Yes	2	Textile	Medium	female	marital relationship	1	high school	724	1	No	40	98.8	163	37.19	109.9	557.53	1250.1	300.33	368.91	89.96	212.94	169.83	670.84	13.63	19.51	1659.81	3108.03	3.53	4.88	0	77.8571	43	99	1.63	37.2615	111.2	937.51	1349.02	180.23	271.12	94.39	248	662.89	829.9	34.46	36.55	1690.06	2208.93
15	Yes	2	Textile	Medium	female	married	2	high school	1100	1.5	Yes	46	93.6	171	32.01	104.5	600.57	2091.79	219.73	399.78	126.75	560.3	255.39	1136.13	16.24	26.13	1590.77	3487.01	3.07	18.25	1704	647.143	49	95.5	1.71	32.6596	106.3	1097.85	2025.21	195.13	377.46	343.02	555.58	559.7	1092.17	10.63	25.85	1977.71	3888.59
16	Yes	2	Textile	Medium	female	single	0	high school	724	1	No	29	46.6	152	20.17	71.4	351.56	1127.54	116.72	260.35	50.6	286.03	185.79	582.71	14.06	18.93	2014.2	3221.9	8.47	16.77	965	251.008	32	49.2	1.52	21.295	73.3	647.89	2213.3	88.75	375.62	210.88	676.94	348.26	1160.74	11.67	17.57	712.14	3490.25
17	Yes	2	Textile	Medium	female	married	1	middle school	1200	1.7	No	40	59.2	157	24.02	80.4	730.92	1542.93	223.89	403.59	297.29	565.18	211.05	575.47	8.72	14.89	2507.87	3488	10.82	20.93	1840	190	43	60.4	1.57	24.504	79.5	513.18	2216.83	147.19	331.14	117.66	446.7	248.33	1438.99	9.57	19.46	1160.86	3016.12
18	Yes	2	Textile	Medium	female	single	0	high school	724	1	No	40	95.1	165	34.93	112.3	758.88	1273.69	159.13	242.78	315.84	496.2	286.25	537.05	15.04	19.76	3072.39	4276.92	12.39	16.97	3840	303.571	44	90	1.65	33.0578	108.8	724.52	1677.72	228.26	635.43	181.06	458.85	315.2	583.44	13.12	16.75	1990.63	3460.89
19	Yes	2	Textile	Medium	female	single	0	high school	724	1	No	35	85.4	142	42.35	115.3	524.03	1353.87	114.48	308.77	229.29	451.09	181.56	597.48	13.16	17.62	1886.84	3028.57	8.7	13.72	1920	330.861	39	91.1	1.42	45.1795	116.5	368.67	1091.03	128.01	216.09	44.39	157.54	196.27	717.4	9.54	12.98	1139.68	2039.14
20	Yes	2	Textile	Medium	female	single	1	high school	724	1	No	40	97.1	154	40.94	106.2	384.73	1168.87	149.73	238.4	87.8	311.32	149.39	621.34	2.99	12.42	909.85	1505.48	3.91	17.87	3210	351.008	44	97	1.54	36.6841	108.7	422.17	911.85	142.4	249.41	75.51	232.15	204.26	430.3	14.14	19.71	1090.82	1914.85
21	Yes	2	Textile	Medium	female	married	3	elementary school	724	1	No	49	73.6	147	34.06	100.2	381.39	1481.87	72.49	374.62	168.08	182.05	140.82	258.11	1.82	2.97	1726.39	2050.23	7.57	8.07	1440	488.571	53	74.5	1.47	34.4764	102	365.01	1292.09	141.68	480.89	88.17	483.52	135.16	327.68	3.42	8.07	519	3001.54
22	No	3	Alimentary	Medium	female	marital relationship	3	elementary school	724	1	No	27	65.5	164	24.35	74.5	271.74	1262.18	50.45	194.09	31.48	291.7	189.81	776.39	9.16	16.08	639.33	2374.03	1.13	8.97	1500	293.847	31	70.7	1.64	26.2864	77.8	556.75	1227.79	146.3	246.86	88.05	275.83	322.41	705.11	10.63	17.51	1313.02	3940.19
23	No	3	Alimentary	Medium	female	marital relationship	2	elementary school	724	1	No	40	75	152	32.46	92.3	616.44	2479.25	121.01	284.65	147.93	556.19	347.5	1638.42	14.05	27.69	1523.83	3327.24	3.03	17.58	4640	213.577	45	73.3	1.52	31.7261	94	349.21	807.05	134.34	156.19	69.67	106.07	145.2	544.79	8.44	9.22	977.04	1379.83
24	No	3	Alimentary	Medium	female	single	1	elementary school	724	1	No	33	65.2	158	26.12	92.8	858.36	1572.29	263.81	377.27	287.84	511.49	306.71	683.53	10.76	13.56	2052.45	3428.63	7.37	13.35	2160	398.667	36	66.6	1.58	26.6784	94.2	570.87	1731.45	183.1	342.59	174.49	444.79	213.27	944.06	4.18	21.79	1137.16	4732.23
25	No	3	Alimentary	Medium	female	single	4	illiterate	724	1	No	47	84.1	155	35.01	113	262.1	593.65	112.56	146.65	50.83	101.04	98.7	345.96	5.22	10.38	1116.33	1172.2	1.86	4.65	1680	152.638	50	84	1.55	34.9636	110.3	390.77	1260	144.94	255.85	83.42	258.15	162.41	746.01	11.57	16.01	141.8	875.7
26	No	3	Alimentary	Medium	female	marital relationship	2	elementary school	736	1	No	28	56.9	148	25.98	80	255.93	2273.49	39.51	386.63	75.28	1078.25	141.14	808.62	3.45	9.16	1713.79	4933.73	3.17	45.51	2291.25	483.892	31	55.1	1.48	25.1552	75.7	392.63	1245.91	152.77	305.95	77.83	251.98	162.02	687.98	11.77	22.18	1202.24	1986.65
27	No	3	Alimentary	Medium	female	single	3	elementary school	724	1	No	45	79.4	157	32.21	94.8	372.15	751.31	117.09	155.94	44.94	86.81	210.12	508.56	9.19	13.54	764.89	1415.39	1.28	2.45	2220	359.562	49	75.3	1.57	30.5489	90.8	327.42	913.7	117.73	162.16	62.55	123.57	147.14	627.97	9.56	15.9	1148.46	1546.53
28	No	3	Alimentary	Medium	female	single	0	high school	724	1	No	50	77.2	159	30.54	102.5	1191.38	1851.42	385.81	544.59	539.83	870.74	265.74	436.09	6.18	8.63	5464.94	6434.19	23.51	33.88	3070	126.966	53	74.8	1.59	29.5874	98.5	472.42	1668.4	232.31	463.08	146.26	487.17	93.85	718.15	2.32	8.82	631.66	3112.24
29	No	3	Alimentary	Medium	female	marital relationship	3	elementary school	750	1	No	32	54.8	147	25.36	83.9	752.04	1914.6	172.81	325.36	320.41	659.06	258.82	930.18	10.02	19.05	3132.5	5274.87	14.27	22.28	4335	174.548	35	57.8	1.47	26.7481	86.3	917.45	2562.26	179.08	406.95	211.45	732.21	526.92	1423.1	19.87	38.15	3375.78	6542.44
30	No	3	Alimentary	Medium	female	married	4	elementary school	724	1	No	48	64.7	146	30.35	96.8	887.23	1712.21	304.63	550.63	365.9	495.19	216.7	666.38	10.51	15.26	1230.81	2994.84	13.24	17.32	4200	240.834	51	63.9	1.46	29.9775	96.8	379.7	1271.58	108.48	251.12	54.67	393.72	216.54	626.74	8.01	10.78	740.05	2644.54
31	No	3	Alimentary	Medium	female	single	2	high school	724	1	No	38	48.9	152	21.17	78	274.03	1369.91	46.11	197.13	29.29	401.54	198.63	771.25	18.17	26.47	1167.84	3179.65	0.65	17.64	2148	183.977	41	53.3	1.52	23.0696	79	677.66	1519.76	172.97	322.72	229.58	534.65	275.12	662.38	19.41	23.57	1774.23	2793.78
32	No	5	Alimentary	Small	female	single	0	higher eduction	724	1	Yes	19	86.9	184	25.58	87.2	773.59	2948.15	238.35	1186.25	156.24	603.2	379	1158.7	24.97	35.03	2346.65	5073.36	3.47	15.91	1920	634.067	23	82.8	1.84	24.4565	81.1	1338.75	3476.62	327.42	685.83	251.19	985.17	760.14	1805.62	34.3	42.62	5640.51	11358.8
33	No	5	Alimentary	Small	female	single	0	middle school	850	1.2	No	25	70.6	166	25.78	81	335.99	1339.64	114.71	282.82	60.6	708.26	260.68	448.56	10.64	13.3	1221.75	4487.65	1.65	23.35	0	534.207	29	68.3	1.66	24.7859	82.4	466.17	1793.17	129.11	342.26	93.42	506.95	243.63	943.96	15.81	27.51	1761.64	4442.43
34	No	5	Alimentary	Small	female	single	0	middle school	724	1	Yes	23	60.7	162	23.02	74.7	369.39	1723.01	187.58	354.2	52.65	642.85	129.16	725.97	7.57	10.28	1155.56	4460.52	2.16	22.61	4200	281.429	33	60.6	1.62	23.091	73	362.62	908.5	90.31	275.92	90.79	322.58	181.53	727.41	12.58	18.11	1155.03	3267.03
35	No	5	Alimentary	Small	female	single	1	illiterate	724	1	No	35	60.3	170	20.94	75.6	748.94	2522.41	235.59	542.74	145.6	632.24	367.75	1347.43	17.63	27.16	1870.76	3526.39	5.5	24.21	1432	535.984	39	59.3	1.7	20.519	74.1	575.85	1512.54	141.96	235.36	216.74	453.38	217.15	823.81	12.28	18.96	1192.04	2836.48
36	No	5	Alimentary	Small	female	single	0	elementary school	724	1	No	35	61.4	168	21.7	76.8	728.21	1715.55	173.24	512.89	319.69	592.02	235.28	610.63	9.81	14.05	2633.85	4498.28	14.94	25.35	475.2	40.4286	39	62.7	1.68	22.2151	75.7	689.47	1395.5	178.79	382.92	180.95	266.81	329.73	745.77	24.2	27.16	2112.67	3326.87
37	No	5	Alimentary	Small	female	marital relationship	2	middle school	895	1.2	Yes	36	81	179	25.2	92.3	1411.31	2830.91	379.34	593.8	450.83	1018.44	581.14	1218.67	25.07	34.26	5232.94	9161.96	19.3	36.12	40	135.27	39	80.3	1.79	25.0616	90.3	575.14	1717.63	160.39	407.19	147.91	583.47	266.84	726.97	19.18	25.06	2031.5	3923.64
38	No	5	Alimentary	Small	female	married	3	high school	1810	2.5	Yes	37	79.1	165	28.95	92.2	537.12	1160.01	105.3	181.31	182.87	383.2	248.96	595.5	7.25	10.89	1083.53	2741.15	2.33	8.66	3720	423.759	41	75	1.65	27.5482	85.4	866.91	2137.7	230.31	439.55	247.09	590.68	389.5	1107.47	17.75	25.75	2505	4563.14
39	No	5	Alimentary	Small	female	single	0	high school	924	1.3	Yes	22	75.6	174	25.09	83.6	695.72	2150.05	275.01	546.09	138.96	585.35	281.76	1018.61	4.2	16.24	1242.34	2441.79	3.81	23.91	2160	336.969	25	74.5	1.74	24.6069	81.5	970.6	2416.48	236.94	458.1	304.39	626.94	429.27	1331.45	22.33	30.88	1522.99	3512.23
40	No	5	Alimentary	Small	female	marital relationship	0	middle school	724	1	No	26	78.4	164	29.33	88	307.09	2819.19	20.3	313.4	45.24	868.75	241.49	1636.98	7.03	26.4	606.59	4623.56	1.21	46.49	1200	253.937	29	73.8	1.64	27.439	85.5	632.53	1541.59	202.47	351.79	221.36	485.48	208.7	704.32	7.15	11.45	2071.28	4081.68
41	No	5	Alimentary	Small	female	married	1	high school	724	1	Yes	36	50.7	168	18.07	67.4	994.7	1477.77	119.8	184.78	142.63	374.89	732.26	918.1	27.12	29.69	1843.54	3023.68	2.58	9.81	2880	525.897	39	53.5	1.68	18.9555	68.5	640.11	2021.47	243.34	520.29	73.94	346.08	322.84	1155.1	23.57	36.55	1065.89	3971.98
42	No	5	Alimentary	Small	female	married	5	middle school	724	1	No	35	83.8	165	30.63	95.5	569.5	1477.98	217.07	380.32	108.64	248.46	243.78	849.2	18.49	24.47	1627.28	3688.26	2.99	8.03	1580	68.5714	39	90.1	1.65	33.0946	99	563.76	2758.91	106.66	583.58	112.21	697.36	344.88	1477.96	18.4	25.16	1623.24	4898.64
43	No	5	Alimentary	Small	female	married	3	middle school	724	1	No	33	91	169	31.86	105.2	672.06	1561.65	166.48	315.76	202.56	485.96	303.02	759.93	12.52	18.8	1730.31	2542.77	5.09	20.75	720	562.941	37	95.3	1.69	33.3672	106.3	1329.19	2330.35	231.32	367.5	367.97	531.73	729.9	1431.12	30.46	66.34	2467.35	5236.91
44	No	5	Alimentary	Small	female	married	1	middle school	724	1	No	28	72.8	170	25.16	83.4	777.02	2374.47	231.54	477.96	159.51	651.27	385.96	1245.23	21.59	30.51	2226.17	7181.45	4.2	22.37	3240	251.795	32	72	1.7	24.9135	81	568.6	1562.43	119.59	357.06	115.17	364	333.84	841.37	24.09	32.93	2082.13	4154.32
45	No	5	Alimentary	Small	female	married	2	elementary school	724	1	No	44	57.5	170	20.01	74.3	438.42	1128.56	197.75	301.24	170.18	418.44	70.49	408.87	4.76	8.26	969.73	2388.72	4.43	10.85	792	75	48	57	1.7	19.7232	73	278.72	1127.56	76.28	330.26	43.58	181.4	158.86	615.9	12.04	16.73	1071.72	2992.84
46	No	5	Alimentary	Small	female	marital relationship	3	elementary school	1200	1.7	No	43	80.7	170	27.92	93.5	1006.74	3337.45	210.45	718.95	194.66	711.76	601.62	1906.73	29.7	56.72	2778.77	6309.66	4.65	18.47	960	277.146	47	79.8	1.7	27.6125	90.8	751.91	1950.63	184.45	363.06	87.2	295.3	480.26	1292.27	25.56	41.37	2410.5	5460.93
47	No	5	Alimentary	Small	female	marital relationship	1	post-graduate	1547	2.1	Yes	33	54.4	160	21.38	77.8	258.07	1577.27	19.24	204.46	158.04	471.22	80.79	901.59	5.93	22.34	797.86	3451.53	2.61	14.04	3840	544.852	36	50.9	1.6	19.8828	74.8	779.95	1287.99	375.23	451.24	309.26	518.24	95.46	318.51	1.94	6.06	1657.23	3541.68
48	No	5	Alimentary	Small	female	single	1	elementary school	724	1	No	33	59.9	168	21.35	77.8	388.22	1304.94	16.09	187.74	62.2	328.49	209.93	688.71	8.29	16.92	1795.1	3818.93	1.75	9.51	1440	296.627	36	58.2	1.68	20.6207	73.3	1570.56	3556.96	465.63	738.71	904.63	1601.11	200.31	1217.14	12.07	32.87	8748.99	12089.4
49	No	5	Alimentary	Small	female	married	1	high school	3000	4.1	Yes	55	84.1	175	27.43	98.6	582.43	1283.4	132.26	343.32	141.49	318.45	308.69	621.64	10.68	18.82	1506.76	2807.26	3.43	10.86	1568	365.894	58	81.5	1.75	26.6122	95.8
50	No	6	Alimentary	Medium	female	married	2	middle school	1100	1.5	No	36	64.6	178	20.39	79.5	848.74	3208.44	176.08	560.87	208.81	713.18	463.85	1934.39	15.11	27.94	1624.89	5092.5	5.93	27.31	1211	340.723	39	64.9	1.78	20.4835	78.4	1249.68	5083.89	356.62	796.65	774.6	2025.32	118.47	2261.92	11.48	45.86	6914.39	13805.1
51	No	6	Alimentary	Medium	female	single	0	high school	724	1	No	19	66.4	170	22.98	78.6	578.51	1477.59	176.71	359.84	76.89	382.56	324.9	735.19	18.9	23.57	1700.02	3454.59	2.13	13.15	40	336.217	23	72.3	1.7	25.0173	83.2	1055.44	4094.78	430.01	1001.16	145.84	923.27	479.59	2170.34	7.29	30.45	2429.65	7068.15
52	No	6	Alimentary	Medium	female	single	0	middle school	724	1	No	22	63.3	171	21.65	75.5	658.85	1612.32	181.24	357.69	78.31	396.74	399.3	857.88	20.57	30.13	1045.32	3859	2.18	17.3	1460	300.751	26	71	1.71	24.281	80.2	905.44	2322.32	272.4	376.39	178.06	817.53	454.98	1128.39	19.24	23.16	2272.09	4099.72
53	No	6	Alimentary	Medium	female	single	0	high school	1000	1.4	No	21	65	168	23.03	78.3	412.36	2434.75	138.21	399.09	82.42	757.94	191.73	1277.72	15.9	23.78	1017.06	4758.96	2.64	38.93	960	455.994	24	70.2	1.68	24.8724	82.1	660.22	2317.81	211.48	373.68	153.76	623.45	294.98	1320.69	21.4	30.57	1932.62	4004.54
54	No	6	Alimentary	Medium	female	single	0	middle school	724	1	No	21	64.8	172	21.9	75.3	1185.58	2269.71	340.98	510.52	375.29	774.35	469.32	984.84	25.06	29.75	3782.27	6617.42	11.01	31.03	3546	479.893	24	66	1.72	22.3094	74.9	782.57	2819.22	208.96	530.13	163.64	759.1	409.97	1529.99	20.96	33.2	2544.11	8836.37
55	No	6	Alimentary	Medium	female	single	0	high school	724	1	No	21	72.3	172	24.44	79.4	602.14	4409.27	181.56	398.47	126.61	955.61	293.97	3055.2	13.78	41.79	1891.49	3945.73	3.68	39.87	2280	500.759	25	83.9	1.72	28.3599	85.8	453.82	3783.57	146.21	673.02	118.37	1266.24	189.24	1844.31	9.87	33.06	945.35	4793.55
56	No	6	Alimentary	Medium	female	single	1	middle school	975	1.3	No	32	81.7	164	30.38	100.5	703.96	1940.78	149.51	362.82	209.8	593.14	344.65	984.82	24.34	32.28	1619.66	6308.09	7.46	19.85	0	156.564	26	81.8	1.64	30.4134	99.4	692.69	1797.94	186.01	370.59	220.22	452.81	286.46	974.54	18.96	28	2560.76	4786.23
57	No	6	Alimentary	Medium	female	married	0	middle school	839	1.2	No	26	84.7	176	27.34	93.5	1085.48	1872.37	319.74	556.81	511.46	634.87	254.28	680.69	12.78	24.65	2557.45	6349	15.12	18.67	990	538.857	30	91.5	1.76	29.539	102.8	657.69	1724.83	216.59	478.38	201.59	439.85	239.51	806.61	5.21	19.32	1212.17	3804.45
58	No	6	Alimentary	Medium	female	married	3	middle school	1100	1.5	Yes	46	83.6	159	33.07	103.8	632.88	2255.29	182.52	512.09	169.71	606.91	280.66	1136.3	10.71	18.24	1709.21	5616.05	3.62	22.42	448.7	198.45	50	80.1	1.59	31.6839	99.5	709.5	1960.76	185.93	498.41	159.62	451.8	363.95	1010.55	16.27	27.06	2053.21	4348.1
59	No	6	Alimentary	Medium	female	marital relationship	0	middle school	780	1.1	Yes	38	76.2	170	26.37	86.4	755.32	1448.61	285.67	424.42	184.6	432.68	285.05	591.52	10.7	12.7	2837.88	3503.44	4.68	15.53	1260	330.27	41	74	1.7	25.6055	82.7
60	No	6	Alimentary	Medium	female	single	0	high school	728	1	No	20	57.4	166	20.83	72	748.5	2804.01	191.89	449.46	293.8	1025.07	262.8	1329.47	11.24	15.7	2414.43	6219.33	10.94	42.18	1920	300.897	23	65.4	1.66	23.7335	74.3	1246.87	4337.32	335.13	1041.74	240.19	1201.65	671.55	2093.94	21.6	48.04	3353.22	8557.93
61	No	6	Alimentary	Medium	female	married	3	high school	807	1.1	Yes	34	79.2	167	28.4	90.7	970.46	3980.43	400.26	950.64	250.22	1279.69	319.98	1750.1	23.09	47.01	2585.8	7994.22	6.59	41.7	2174	222.699	37	81.9	1.67	29.3664	91.5
62	No	6	Alimentary	Medium	female	single	0	high school	724	1	Yes	20	66.3	164	24.65	77.5	483.96	1977.66	193.59	479.85	121.02	515.7	169.35	982.11	6.49	15.33	1387.72	3576.65	3.07	48.76	1800	457.953	24	74.3	1.64	27.6249	85.1	694	1827.39	189.76	388.47	217.55	615.97	286.69	822.95	12.36	17.03	1695.34	5341.67
63	No	6	Alimentary	Medium	female	single	0	middle school	724	1	No	20	56.4	154	23.78	79.5	660.38	1570.64	208.19	335.94	223.02	674.66	229.17	560.04	12.13	15.36	2477.32	4719.72	4.81	26.76	3285	263.429	24	54.9	1.54	23.1489	73.3	668.4	1636.89	201.11	489.48	104.61	424.89	362.68	722.52	22.87	28.74	2147.17	4679.75
64	No	6	Alimentary	Medium	female	married	1	middle school	850	1.2	No	26	87.5	175	28.57	94.5	759.7	1952.39	307.47	620.46	163.52	494.84	288.7	837.09	20.27	44.77	2597.64	6536.7	4.65	18.95	640	495.857	30	94.7	1.75	30.9224	104.3	814.36	1492.54	230.75	364.85	153.27	425.5	430.34	702.19	26.55	30.2	2592.44	4820.87
65	No	6	Alimentary	Medium	female	single	1	high school	724	1	No	28	59.7	163	22.47	76.8	578.25	1162.86	197.28	265.02	111.52	273.02	269.45	624.82	7.34	13.79	1889.06	4358.63	2.96	9.07	1120	226.429	32	68.9	1.63	25.9325	83.2	353.74	1017.3	114.34	210.19	39.06	257.76	200.34	549.35	7.74	11.73	870.38	2948.65
66	No	7	Textile	Medium	female	married	0	high school	960	1.3	Yes	42	60.3	155	25.1	83.2	508.59	1803.07	190.81	355.37	107.33	538.75	210.44	908.95	5.89	9.52	1714.29	4646.41	2.91	22.36	6960	340.333	45	61.6	1.55	25.64	83.1	243.19	1316.07	100.03	220.45	86.04	315.38	57.12	780.24	1.8	13.56	691.14	2783.68
67	No	7	Textile	Medium	female	marital relationship	1	elementary school	724	1	No	50	82.6	153	35.29	105.2	717.3	1480.23	132.42	252.46	155.29	440.33	429.59	907.49	6.19	12.15	1100.35	2930.05	4.9	16.21	5280	145.714	53	82.4	1.53	35.2001	104.1	345.15	1318.59	77.28	216.82	81.67	299.56	186.2	802.21	10.13	15.12	1043.29	2424.35
68	No	7	Textile	Medium	female	divorced	3	high school	724	1	No	59	54	144	26.04	91.3	573.44	1177.13	166.78	235.22	190.43	310.41	216.24	631.5	16.42	23.28	807.02	1617.01	5.39	12.06	3840	615.616	62	52.5	1.44	25.3183	89.6	389.23	1473.72	106.33	353	94.41	383.29	188.49	737.43	2.69	9.56	700.41	2450.54
69	No	7	Textile	Medium	female	married	2	elementary school	724	1	No	56	66.7	157	27.06	89.2	960.79	2288.94	132.69	327.17	285.36	787.44	542.74	1174.34	25.41	31.12	1413.04	3094.96	12.21	20.25	885	560.068	59	68.5	1.57	27.7902	89.9	879.32	2780.28	293.64	482.26	199.06	705.28	386.63	1592.74	15.07	34.97	2851.95	5821.21
70	No	7	Textile	Medium	female	married	4	elementary school	724	1	No	49	55.4	150	24.62	79.5	1018.74	2127.92	128.61	268.46	561.43	752.71	328.71	1106.76	11.84	26.55	1786.75	2872.39	19.21	24.76	960	548.474	52	56.8	1.5	25.2444	82.4	697.16	1472.18	209.28	368.69	154.89	339.96	332.99	763.54	17.23	22.34	2850.83	5900.28
71	No	7	Textile	Medium	female	single	0	middle school	724	1	No	49	47.5	158	19.03	69.8	788.82	2275.25	132.93	252.94	315.88	606.39	340.01	1415.92	5.76	16.03	2012.65	4705.34	11.67	27.24	2100	317.26	52	55.7	1.58	22.3121	80.8	219.26	915.34	56.34	101.99	28.61	139.26	134.31	674.08	19.67	26.88	1827.28	2533.8
72	No	7	Textile	Medium	female	single	0	middle school	724	1	No	46	59.5	157	24.14	77.6	301.99	1088.73	96.49	278.03	53.21	309.69	152.29	501.01	5.47	9.17	503.24	1872.32	1.35	10.76	720	485.783	49	62.9	1.57	25.5183	81.3	483.13	2381.24	131.75	270.61	135.97	698.61	215.41	1412.02	5.14	8.34	1174.63	4312.69
73	No	7	Textile	Medium	female	marital relationship	0	middle school	830	1.1	No	26	100.7	175	32.88	108.3	964.61	1982.23	375.7	523.38	209.07	496.37	379.84	962.47	33.39	43.54	4463.16	6151.23	7.27	17.43	1280	245	29	101.9	1.75	33.2735	109.9	714.58	2007.67	202.05	331.54	89.15	489.05	423.38	1187.09	32.26	43.17	1212.86	3604.53
74	No	7	Textile	Medium	female	single	1	elementary school	724	1	No	48	54.8	157	22.23	71.8	289.87	776.23	82.54	131.37	101.11	205.46	106.22	439.4	6.81	13.62	1434.91	3565.17	3.31	6.18	1979	503.64	51	52.2	1.57	21.1773	73	248.84	962.86	99.2	237.78	58.32	310.71	91.31	414.37	6.19	8.36	658.72	1782.85
75	No	7	Textile	Medium	female	single	0	high school	724	1	No	51	75	144	36.17	112.2	361.61	1162.31	140.91	240.12	67.11	197.81	153.58	724.39	3.09	8.87	631.46	1988.06	1.81	8.07	1880	411.497	48	56.4	1.44	27.1991	80.2	496.7	1975.39	124.27	351.98	53.79	716.96	318.64	906.46	14	34.16	1467.86	3494.7
76	No	7	Textile	Medium	female	married	1	middle school	724	1	Yes	33	56.4	152	24.41	76.8	438.76	2624.46	122.89	496.18	72.73	714.26	243.15	1414.02	3.06	20.06	590.2	4999.43	2.54	28.32	3120	537.926	37	54.8	1.52	23.7188	71	585.1	985.44	100.44	141.01	286.26	382.39	198.4	462.04	5.85	20	539.91	1234.82
77	No	7	Textile	Medium	female	married	1	middle school	724	1	No	47	76.3	154	32.17	96.3	265.68	1094.8	20.38	192.14	7.73	241.43	237.57	661.22	6.26	18.21	239.37	1561.1	0.37	8.62	1920	528.64	50	80.5	1.54	33.9433	101.4	563.33	1897.5	108.19	277.65	204.28	587.69	250.85	1032.15	6.98	12.51	2278.21	4218.7
78	No	7	Textile	Medium	female	single	0	elementary school	724	1	No	42	61.7	158	24.72	83.3	293.5	660.77	68.84	117.24	93.69	170.49	130.97	373.04	3.51	7.69	756.77	873.4	2.58	7.83	1830	543.64	45	57.8	1.58	23.1533	82	405.86	1221.87	175.96	301.84	159.98	367.2	69.92	552.83	2.09	11.07	579.5	2135.46
79	No	7	Textile	Medium	female	married	5	elementary school	724	1	No	57	57.9	146	27.16	87.6	684.59	1309.31	218.43	316.45	148.84	393.1	317.32	599.76	8.08	15.01	1506.06	2108.37	6.28	16.35	1740	555.616	60	59.5	1.46	27.9133	90.1	381.79	646.67	57.56	98.39	60.04	168.8	264.19	379.49	8.5	11.37	410.82	1156.02
80	No	7	Textile	Medium	female	single	2	high school	724	1	No	45	50.3	145	23.92	79.8	1088.28	1494.21	60.66	109.83	465.18	572.65	562.44	811.73	0	2.17	1445.17	3597.22	12.15	16.91	1615	154.286	49	49.3	1.45	23.4483	76	883.56	1950.22	106.66	212.54	284.42	546.24	492.48	1191.44	5.49	9.58	1688.58	3320.21
81	No	7	Textile	Medium	female	marital relationship	0	elementary school	724	1	No	45	69.1	162	26.33	94.3	1250.24	2795.46	258.57	530.14	587.48	1154.3	404.19	1111.03	6.11	15.11	3997.14	7880.24	22.66	52.68	4020	715.068	48	63.8	1.62	24.3103	85.5	366.8	1456.8	122.43	231.7	65.86	481.54	178.5	743.56	3	13.5	792.28	3197.08
82	No	7	Textile	Medium	female	widowed	2	high school	724	1	No	40	55.8	143	27.29	85.7	570.37	1232.42	104.12	218.33	90.17	347.87	376.08	666.21	10.81	14.22	2284.1	3398.45	3.68	12.95	1845	640.01	43	53.4	1.43	26.1137	86.5	623.9	1685.91	245.91	457.52	157.39	461.93	220.6	766.47	11.13	17.32	1414.48	3693.36
83	No	7	Textile	Medium	female	married	3	elementary school	724	1	No	56	61.5	159	24.33	89	609.14	1904.2	155.34	389.26	221.51	572.83	232.28	942.11	13.11	25.53	793.06	2244.15	5.38	25.57	2810	679.902	59	66.3	1.59	26.2252	91.3	632.51	1360.4	85.58	169.67	257.82	388.68	289.11	802.05	13.4	14.2	1311.72	2334.52
84	No	7	Textile	Medium	female	single	2	elementary school	724	1	No	58	81.8	145	38.91	107	337.58	848.39	34.68	115.12	100.38	205.29	202.51	527.98	4.57	7.95	831.32	1527.35	3.11	7.33	3226.5	607.926	61	89.5	1.45	42.5684	119.1	511.5	1726.82	175.14	280.67	148.07	555.86	188.28	890.29	5.75	15.23	1021.13	2813.79
85	No	7	Textile	Medium	female	marital relationship	2	middle school	724	1	No	45	67.7	153	28.92	96.8	390.43	1771.26	105.73	242.97	98.59	628.37	186.11	899.81	2.97	11.7	231.48	2722.66	2.62	19.09	1320	360.616	51	74.2	1.53	31.6972	102.3	425.01	1768.28	115.2	409.38	119.83	486.95	189.98	871.95	11.54	25.67	989.8	3505.05
86	No	8	Textile	Small	female	married	1	middle school	724	1	No	34	98.1	173	32.78	107.5	1214.7	2033.96	271.16	326.82	542.67	625.08	400.88	1082.07	18.25	21.23	4726.36	5465.74	23.8	26.54	240	523.397	42	97.3	1.73	32.5103	112.8	88.65	464.46	54.33	148.64	31.61	188.1	2.71	127.71	0.16	4.41	168.26	873.1
87	No	8	Textile	Small	female	single	0	high school	1000	1.4	Yes	25	101.9	177	32.53	99.9	521.45	2013.35	147.14	357.13	82.12	372.26	292.19	1283.96	5.1	17.12	1310.32	3622.78	3.46	15.54	2400	634.147	28	105.6	1.77	33.7068	98.5	1375.98	2651.43	249.92	408.38	438.78	889.83	687.29	1353.22	18.41	25.61	2977.87	5409.08
88	No	8	Textile	Small	female	divorced	3	elementary school	724	1	No	35	81.9	166	29.72	93.2	508.36	2738.42	123.55	294.73	123.37	498.45	261.44	1945.24	12.68	32.33	1091.9	2962.67	3.47	22.32	1920	365.18	42	86.1	1.66	31.2455	95	668.37	2965.35	186.59	509.45	232.01	1231.96	249.77	1223.93	2.37	14.11	1182.29	5754.73
89	No	8	Textile	Small	female	married	4	higher eduction	1740	2.4	Yes	62	60.9	167	21.84	80.6	1158.81	1907.96	366.71	482.78	373.11	574.78	419	850.41	14.66	16.97	1697.79	2687.8	11.87	23.93	1950	359.466	65	60.8	1.67	21.8007	79.3	663.61	1636.4	236.56	398.37	195.08	503.02	231.98	735.01	13.53	18.83	1613.13	3003.55
90	No	8	Textile	Small	female	single	0	high school	2172	3	Yes	56	68.5	154	28.88	98	400.62	1187.02	57.27	111.61	119.79	271.31	223.57	804.1	3.77	9.21	1163.56	1884.27	2.37	11.61	480	607.178	59	71.2	1.54	30.0219	99.7	677.01	1488.05	143.39	307.78	248.2	411.64	285.41	768.62	7.24	12.51	1372.61	2456.32
91	No	8	Textile	Small	female	single	0	high school	850	1.2	Yes	19	55.5	159	21.95	69	613.11	2344.43	181.45	443.61	138.98	586.24	292.69	1314.6	7.23	18.91	1095.99	4248.9	4.86	27.82	1480	753.197	22	54.1	1.59	21.3995	66.8	504.81	1660.11	215.37	411.03	120.32	379.89	169.12	869.18	13.66	20.29	1159.05	3545.42
92	No	8	Textile	Small	female	single	2	high school	2700	3.7	No	39	84.8	165	31.15	106.3	1493.23	2674.39	339.53	618.37	623.32	919.01	530.38	1137	19.69	28.9	6119.24	8861.57	27.68	46.72	600	382.509	52	86	1.65	31.5886	107	1577.48	2689.7	503.36	660.97	761.41	1147.81	312.7	880.92	14.23	22.15	2653.02	4432.62
93	No	8	Textile	Small	female	single	0	high school	724	1	No	21	58.6	164	21.79	78.1	1391.55	2711.47	351.97	522.78	488.32	866.53	551.26	1322.17	24.16	36.12	4294.83	6497.33	17.33	30.94	478	317.946	25	59.6	1.64	22.1594	77.7	698.64	2645.26	165.92	441.78	197.49	736.31	335.24	1467.17	6.77	22.91	1523.62	4400.91
94	No	8	Textile	Small	female	marital relationship	5	elementary school	724	1	No	33	90.7	170	31.38	109.7	517.1	3262.83	125.44	543.35	126.5	1160.53	265.16	1558.95	4.09	23.53	2854.63	8575.64	5.54	41.78	0	598.955	36	91.8	1.7	31.7647	107.6	800.26	2580.31	177.82	429.54	277.54	683.69	344.9	1467.08	7.7	23.06	1231.41	3819.24
95	No	8	Textile	Small	female	single	0	high school	724	1	No	21	59.2	150	26.31	78.5	467.34	1196.61	96.4	166.92	48.95	461.97	321.98	567.71	10.4	14.05	559.39	2873.99	1.41	16.43	2424	174.421	24	70.2	1.5	31.2	92.3	517.26	931.38	128.09	163.62	206.27	289.93	182.9	477.82	13.06	15.71	1312.21	1528.74
96	No	8	Textile	Small	female	marital relationship	2	high school	724	1	No	35	60.8	155	25.31	86.1	744.82	1781.18	169.55	320.3	377.37	604.49	377.37	1035.85	10.05	20.88	1929.92	3342.79	6.51	14.3	2232	423.697	39	59.3	1.55	24.6826	77.5	347.31	1591.07	105.48	302.51	125.98	421.12	115.86	867.44	3.53	12.28	699.34	2050.96
97	No	8	Textile	Small	female	married	2	middle school	724	1	No	35	62.2	158	24.92	80.7	1185.66	2837.74	234.66	622.68	283.6	805.21	667.41	1409.86	12.9	24.46	1664.52	3208.24	8.21	31.91	2160	315.858	38	67.7	1.58	27.1191	84.6	585.4	2405.95	99.71	247.98	169.88	628.38	315.81	1529.59	4.05	13.26	1026.42	2301.53
98	No	8	Textile	Small	female	married	2	middle school	1600	2.2	No	31	97.2	170	33.63	109.6	693.85	2792.86	199.23	407.6	252.04	470.85	242.58	1914.41	13.37	27.62	1442.04	3273.67	7.08	19.97	0	627.822	34	99.5	1.7	34.4291	111.9	441.89	1432.36	45.31	147.02	194.16	399.48	202.42	885.86	14.97	34.9	5082.07	7351.35
99	No	8	Textile	Small	female	married	0	higher eduction	724	1	No	28	50.8	156	20.87	70.4	952.07	2640.07	357.95	719.7	208.6	643.6	385.52	1276.77	35.47	43	1552.98	4245.2	8.33	24.72	600	248.643	31	52.3	1.56	21.4908	70	384.29	2413.12	93.79	506.31	58.14	712.97	232.35	1193.83	21.67	46.47	699.65	11100.4
100	No	8	Textile	Small	female	single	0	high school	724	1	No	19	54.4	158	21.79	69.4	1210.59	2327.21	322.38	514.96	325.44	609.37	562.76	1202.87	16.41	32.46	3665.84	5530.81	11.19	23.83	1800	458.397	22	61.1	1.58	24.4752	73.2	1307.9	3169.51	223.58	516.4	415.45	917.72	668.88	1735.4	15.02	36.13	1934.17	4883.15
101	No	8	Textile	Small	female	single	1	high school	724	1	No	22	48.6	146	22.8	73.9	761.76	1743.8	159.32	310.01	262.81	572.73	339.63	861.06	14.8	24.05	2338.14	4472.79	11.81	22.56	8394	235.322	25	54.7	1.46	25.6615	82	548.79	1326.25	124.28	224.37	147	334.66	277.5	767.23	12.61	20.7	1433.77	2640.63
102	No	8	Textile	Small	female	married	1	middle school	835	1.2	Yes	35	68.4	163	25.74	85.4	915.17	1885.26	246.08	378.6	354.81	570.68	314.28	935.98	13.82	20.78	951.59	3359.6	13.47	20.42	6438	281.119	39	64.5	1.63	24.2764	83.3	601.9	2088.79	86.32	225.54	176.3	619.21	339.27	1244.04	9.23	18.87	1801.82	4078.94
103	No	8	Textile	Small	female	married	1	high school	1250	1.7	Yes	41	68.8	157	27.91	89	1630.95	2593.59	151.53	247.14	584.63	785.99	894.8	1560.47	21.21	27.47	2526.35	3781.2	20.61	26.66	1380.3	590.828	44	69.2	1.57	28.0742	90.6	1097.49	2130.12	148.62	237.53	168.46	588.37	780.42	1304.22	12.3	21.2	1970.86	4208.78
104	Yes	10	Textile	Medium	female	single	2	high school	1448	2	Yes	53	83	170	28.72	102	572.61	1331.6	125.39	178.78	75.81	236.23	387.65	841.42	12.83	17.49	1312.14	2485.39	3.25	7.38	240	440	57	83.4	1.7	28.8581	102.8	656.37	2129.08	212.59	331.74	92.2	221.35	351.58	1575.99	13.9	27.24	2032.85	4371.02
105	Yes	10	Textile	Medium	female	marital relationship	2	high school	724	1	Yes	39	81.5	169	28.54	97.1	994.33	2181.41	314.84	478.79	255.47	635.5	441.03	1084.12	21.11	31.31	2303.26	4436.88	7.62	24.25	1582	426.047	42	65.5	1.69	22.9334	75.9	603.11	2728.96	162.25	450.87	102.09	522.35	338.77	1755.74	25.27	62.46	2252.92	5500.34
106	Yes	10	Textile	Medium	female	divorced	5	middle school	724	1	No	54	80.2	162	30.56	106.8	1540.32	2871	254.09	562.48	532.57	814.88	799.84	1351.27	27.38	30.09	3371.71	5238.25	16.36	22.65	756	565.616	57	86.6	1.62	32.998	109.5	612.69	1686.15	194.95	382.31	107.58	522.08	310.16	781.76	23.79	30.3	1726.5	4052.33
107	Yes	10	Textile	Medium	female	single	0	high school	724	1	No	38	55.2	163	20.78	72.6	400.93	1460.69	99.17	230.8	53.79	287.69	436.57	1130.4	13.59	17.05	983.59	2351.13	1.23	14.87	3600	361.425	41	53.8	1.63	20.2492	72.7	551.2	1578.7	63.25	196.86	98.67	338.61	389.28	1043.23	18.42	25.83	1838.32	3073.31
108	Yes	10	Textile	Medium	female	married	2	middle school	724	1	No	37	73.7	155	30.68	100.1	1081.98	2573.47	303.25	551.83	359.04	840.67	422.27	963.45	13.05	19.12	1876.92	3692.07	12.54	34.58	3720	442.759	40	71.3	1.55	29.6774	98.1	749.59	2577.73	220.46	606.57	274.71	847.7	254.42	1123.46	10.94	21.13	3945.77	7514.3
109	Yes	10	Textile	Medium	female	married	2	middle school	724	1	No	33	83.9	169	29.38	97.1	1031.4	2289.77	213.34	370.35	407.95	802.85	435.66	1142.12	11.82	17.64	4264.6	6013.41	12.84	29.84	1840	357.857	36	86.8	1.69	30.3911	98	273.62	1879.06	101.28	275	93.4	587.15	78.94	1016.91	1.75	8.26	1201.78	2914.81
110	Yes	10	Textile	Medium	female	married	5	high school	724	1	No	51	87.4	155	36.38	104.8	279.53	898.89	36.9	130.71	26.46	129.26	218.76	574.12	12.3	20.62	887.5	2856.03	0.61	4.14	3925.5	451.155	54	89.7	1.55	37.3361	107.5	356.88	1033.61	123.83	227.13	79.11	172.45	153.94	634.03	14.99	23.42	1021.43	1795.35
111	Yes	10	Textile	Medium	female	married	1	high school	724	1	Yes	31	71	158	28.44	88.3	422.54	1718.58	123.53	254.84	117.89	463.17	221.34	1200.24	9.42	27.77	982.08	3616.09	3.23	15.53	2400	449.403	34	74	1.58	29.6427	95.2	432.27	2008.05	141.95	417.55	71.63	531.81	218.7	1058.69	13.58	32.01	1013.82	2962.3
112	Yes	10	Textile	Medium	female	marital relationship	0	high school	724	1	No	25	63.4	153	27.08	85.1	598.66	1625.01	216.26	503.34	174.83	584.04	210.14	615.28	7.46	22.44	1446.71	6177.37	1.73	16.83	1087.5	500.616	28	61.2	1.53	26.1438	90.7	710.29	1957.1	210.74	554.97	229.88	734.7	269.67	667.42	12.95	18.51	1853.05	5111.86
113	Yes	10	Textile	Medium	female	married	0	high school	900	1.2	No	37	54.1	145	25.73	77.1	730.94	1365.76	186.41	260.73	358.21	545.09	185.09	558.71	2.52	7.72	3651.28	4490.68	10.53	15.88	1840	200.881	41	52.7	1.45	25.0654	77	225.86	770.73	112.55	220.59	64.08	213.15	49.22	336.99	0.95	9.34	489.18	2314.7
114	Yes	10	Textile	Medium	female	single	3	elementary school	724	1	No	43	78.8	167	28.25	93	1230.51	2067.38	266.75	428.4	560.23	749.56	290.63	780.16	19.97	31.66	2179.93	2724.74	21.28	28.18	3706	545.665	46	90.1	1.67	32.3066	103.4	731.99	2631.33	254.27	444.35	224.67	650.14	253.05	1536.84	13.92	18.92	2314.24	4630.19
115	Yes	10	Textile	Medium	female	divorced	1	high school	724	1	No	39	78.6	158	31.49	91.8	516.24	950.9	162.12	226.77	201.82	342.9	154.89	416.42	3.8	6.3	1686.59	2545.99	6.97	11.59	3690	654.951	42	97.6	1.58	39.0963	103.3	567.29	1672.28	145.45	312.94	183.9	354.71	237.94	1004.64	9.82	19.95	1424.17	2747.23
116	Yes	10	Textile	Medium	female	married	1	high school	724	1	No	31	62.7	153	26.78	84.3	390.24	1787.65	128.15	249.62	139.43	616.11	207.76	985.02	4.61	11.48	1607.36	4169.82	3.58	22.06	1320	254.286	34	60.9	1.53	26.0156	82.5	617.14	1757.95	165.85	383.8	187.51	604.14	263.77	770.01	13.3	16.23	1159.18	4485.01
117	Yes	10	Textile	Medium	female	married	0	high school	1200	1.7	Yes	28	60	152	25.97	79	816.4	2271.57	210.25	419.53	392.88	698.46	275.52	1198.98	5.41	16.84	4028.22	6794.8	11.66	24.6	3247.5	253.904	31	61	1.52	26.4024	80.8	440.37	1688.45	147.37	338.98	120.98	428.81	172.03	920.65	9.93	15.58	1555.71	2794.44
118	Yes	10	Textile	Medium	female	single	1	middle school	724	1	No	46	68.7	149	30.94	95.5	354.56	945.2	143.65	270.98	127.41	289.72	84.81	417.74	5.47	12.89	918.67	1718.52	3.68	10.21	967.5	394.902	49	59.7	1.49	26.8907	83.7	397.53	1385.55	165.17	220.54	91.63	154.34	140.72	1010.66	13.02	16.34	993.71	1744.84
119	Yes	10	Textile	Medium	female	single	3	high school	724	1	No	41	67.4	154	28.42	89.7	294.14	1100.71	115.79	206.53	62.5	204.73	118.44	692.04	9.77	14.08	697.1	2432.79	1.43	8.54	2040	560.998	44	72.5	1.54	30.5701	97.6	498.53	1682.01	217.55	387.34	130.76	493.04	150.23	801.63	13	19.7	1139.9	3337.34
120	Yes	10	Textile	Medium	female	married	0	high school	724	1	No	37	64.6	156	26.55	90.3	947.47	1737.45	335.66	542.74	299.25	608.32	329.4	603.22	18.01	21.69	3650.76	4704.25	10.34	25	4240	601.331	40	62.3	1.56	25.5999	87.7	533.2	2419.76	178.18	403.65	106.36	774.6	248.66	1241.51	18.21	40.03	1426.41	3686.21
121	Yes	10	Textile	Medium	female	single	1	high school	1448	2	Yes	31	69.3	166	25.15	82.5	526.09	1930.74	221.85	431.08	253.3	593.39	271.72	1112.96	11.17	18.62	1680.63	3995.64	6.98	20.84	2430	432.838	35	67.7	1.66	24.5682	85.3	522.65	2176.7	164.79	340.22	155.48	523.82	202.37	1312.66	13.93	18.95	1406.82	3491.03
122	Yes	10	Textile	Medium	female	married	2	high school	1600	2.2	No	47	85	173	28.4	105.7	452.8	1189.23	212.34	303.32	268.11	473.6	193.13	599.24	9.61	19.78	1332.07	3387.25	7.21	19.45	2034	456.869	50	85.9	1.73	28.7013	107	519.92	2145.74	211.28	491.09	129.63	590.3	179.01	1064.36	12.2	24.69	637.96	2670.52
123	Yes	10	Textile	Medium	female	single	0	high school	724	1	No	37	64.1	160	25.04	88.2	583.31	2576.52	226.61	544.58	290.38	591.16	241.82	1616.28	13	40.58	2027.41	3923.27	7.67	19.19	1410	550.176	41	62.6	1.6	24.4531	85.3	519.38	1311.81	144.4	338.48	161.07	429.59	213.91	543.74	12.02	20.33	1191.33	1914.21
124	Yes	10	Textile	Medium	female	married	1	high school	724	1	No	31	56.1	152	24.28	83.5	558.9	1839.3	120.39	276.24	79.61	603.01	383.19	985.61	13.38	20.37	1652.3	3186.48	3.94	35.51	3600	677.759	34	59.6	1.52	25.7964	89.6	640.78	2170.87	226.08	671.06	125.6	630.28	289.11	869.52	16.01	22.48	1285.69	3962.56
125	Yes	11	Textile	Small	female	married	2	high school	724	1	No	38	63.1	158	25.28	82	572.39	1515.51	148.66	321.47	119.99	278.11	263.61	849.15	12.88	20.3	1070.36	2902.89	3.69	9.69	1188	160.881	41	63	1.58	25.2363	82.8	483.11	1657.24	130.67	316.15	129.88	340.68	222.56	1000.4	17.63	28.16	1356.6	3249.48
126	Yes	11	Textile	Small	female	married	1	high school	724	1	No	35	70.3	156	28.89	90.5	170.96	1116.53	17.15	250.59	12.91	450.95	141.84	631.04	5.34	9.17	581.39	1677.46	0.35	26.8	888	678.474	38	78.9	1.56	32.4211	98.4	451.32	2152.56	192.22	360.3	128	717.34	131.11	1074.92	5.37	25.65	726.44	2810.59
127	Yes	11	Textile	Small	female	single	2	middle school	724	1	No	23	83.2	169	29.13	95	652.44	1331.48	150.21	309.7	152.93	369.37	341.77	640.36	15.98	18.24	1447.74	2483.75	4.56	12.63	1440	395.166	26	88.1	1.69	30.8463	101.4	541.97	1541.4	236.48	427.36	185.35	604.35	120.14	509.68	3.5	10.07	1470.65	4344.79
128	Yes	11	Textile	Small	female	married	0	high school	724	1	No	33	61.6	155	25.64	79.9	0	1436.29	0	164.34	0	426.38	0	826.51	0	11.85	0	1737.47	0	19.46	840	596.331	36	63.5	1.55	26.4308	88.7	305.32	1553.55	40.7	201.16	8.96	355.54	255.66	996.85	13.95	23.88	1194.94	3582.56
129	Yes	11	Textile	Small	female	married	3	high school	724	1	Yes	56	88.9	166	32.26	105.5	589	1535.55	115.93	388.39	99.62	358.92	258.53	828.44	4.34	10.61	879.68	2351.49	2.56	12.28	0	290.881	59	89.7	1.66	32.5519	109.3	822.47	1962.15	371.02	527.46	243.39	593.96	208.05	840.72	15.43	27.57	1828.1	3608.64
130	Yes	11	Textile	Small	female	married	0	high school	724	1	No	24	52.7	159	20.85	71.9	552.06	2038.96	116.08	461.13	91.66	660.41	269.81	970.76	16.35	26.85	1618.78	4530.95	2.47	24	2580	485.616	27	58.6	1.59	23.1795	81.4	720.15	2021.12	142.68	283	345.28	853.36	232.19	884.75	13.75	22.08	2541.97	4240.99
131	Yes	11	Textile	Small	female	married	1	high school	724	1	Yes	29	47.5	153	20.29	76.9	475.52	1589.86	85.09	293.22	102.81	522.93	290.58	939.37	11.73	20.94	1113.1	3590.15	2.95	23.09	0	316.928	33	55.2	1.53	23.5807	85	477.15	1090.63	155.34	216.55	85.33	237.73	236.49	636.35	12.74	16.81	1274.69	2367.28
132	Yes	11	Textile	Small	female	married	3	elementary school	1110	1.5	No	48	72.5	171	24.79	90.6	781.11	2295.1	162.55	351.64	150.79	589.23	568.4	1813.58	23.19	33.05	1611.17	1611.17	7.18	28.6	1674	212.857	52	72.8	1.71	24.8965	92.8	1261.26	3375.56	381.84	787.79	465.06	871.04	414.36	1716.73	25.72	42.76	2984.9	5581.49
133	Yes	11	Textile	Small	female	married	2	high school	1300	1.8	Yes	45	64.3	153	27.47	87	477.26	1375.99	117.11	269.61	117.33	260.75	194.12	737.87	4.85	8.93	572.42	1712.78	3.71	12.49	3960	466.331	48	68.3	1.53	29.1768	92.9	117.18	1375.14	7.83	201.87	11.81	357.54	97.55	815.74	3.12	11.74	30.27	2580.13
134	Yes	11	Textile	Small	female	married	1	high school	2200	3	Yes	39	82.4	171	28.18	92	643.19	2016.07	106.5	310.72	181.26	454.66	385.63	1352.15	11.41	26.85	1386.27	3359.8	4.23	11.95	1680	494.012	42	84	1.71	28.7268	98.3	602.54	2473.74	116.36	462.62	223.9	708.53	262.28	1302.59	8.17	19.89	2300.6	7314.78
135	Yes	11	Textile	Small	female	married	2	high school	883	1.2	No	44	82.7	155	34.42	106.2	870.99	1955.62	316.83	474.24	199.04	506.56	705.45	1205.2	29.2	35.09	1666.48	4178.48	7.64	20.78	600	501.497	47	88	1.55	36.6285	110.2	805.39	1904.54	178.8	416.36	200.99	445.76	425.6	1042.41	26.46	36.29	2004.25	4919.93
136	Yes	11	Textile	Small	female	married	3	high school	1500	2.1	No	46	68.6	160	26.8	91.5	1027.07	2252.83	162.42	447.52	135.22	478.96	485.71	1137.75	30.84	41.23	2129.81	4320.81	4.09	16.01	1616	425.166	50	68.7	1.6	26.8359	90	678.24	1740.96	179.38	407.72	175.05	446.57	323.81	886.68	15.71	33.15	1390.65	3469
137	Yes	11	Textile	Small	female	marital relationship	2	high school	900	1.2	No	38	70.9	158	28.4	92.3	1640.02	3470.29	380.68	763.16	948.59	1834.04	333.95	900.74	12.89	24.49	1589.41	7285.69	38.92	72.49	645	240.881	41	70.3	1.58	28.1606	94.5	85.25	1154.33	7	366	2.25	267.43	76	520.9	0	5.67	0	1863.15
138	Yes	11	Textile	Small	female	single	0	high school	724	1	No	41	52.1	152	22.55	71.1	641.29	2165.84	176.96	356.23	244.16	620.82	210.64	976.77	7.55	11.93	1637.59	2844.4	6.78	23.01	3714	613.474	44	52.2	1.52	22.5935	70.6	550.39	2343.93	156.33	415.59	140.86	924.9	253.2	1003.44	12.74	20.57	2847.11	6824.31
139	Yes	11	Textile	Small	female	divorced	1	elementary school	750	1	No	36	93.3	153	39.86	113.1	672.41	1479.98	143.11	318.47	257.47	614.13	425.63	700.98	14.14	16.24	2121.6	3715.04	7.86	18.11	396	429.354	40	77.4	1.53	33.0642	98.7	420.83	1059.92	194.96	320.05	129.29	334.06	96.58	405.81	7.41	11.16	1107.26	5311.23
140	Yes	11	Textile	Small	female	single	1	high school	1300	1.8	Yes	30	66.3	154	27.96	86.4	391.17	1097.9	121.94	219.39	173.16	402.36	178.45	572.05	4.05	7.05	1164.91	2183.1	6.18	19.64	5160	575.616	33	69.6	1.54	29.3473	89.9	150.96	649.93	31.44	69.45	46.66	94.37	72.85	486.1	1.68	9.76	528.21	978.83
141	Yes	11	Textile	Small	female	married	7	middle school	724	1	No	58	58	150	25.78	86.6	705.32	1342.87	108.46	235.34	273.25	468.03	366.41	708.47	17.45	20.04	1489.26	2213.64	9.58	18.33	2415	583.033	61	64.8	1.5	28.8	94.3	379.44	1302.17	118.04	343.03	51.79	290.65	209.61	668.49	23.18	30.81	1622.64	3516.9
142	Yes	11	Textile	Small	female	married	2	elementary school	724	1	No	52	53.6	150	23.82	79	253.21	988.16	23.62	154.2	17.09	306.72	203	820.37	8.54	16.17	506.54	1414.13	0.37	14.52	1962.5	375.616	55	54.4	1.5	24.1778	82	141.92	1054.99	17.86	172.32	3.81	225.74	120.25	656.94	6.59	13.67	412.79	2410.52
143	Yes	11	Textile	Small	female	married	3	middle school	724	1	No	39	54.1	149	24.37	80.8	372.07	1187.49	73.43	331.49	202.71	337.35	95.94	500.85	0.67	7.49	444.85	1614.04	8.04	12.03	2250	317.26	42	58.5	1.49	26.3502	83.8	499.34	1074.61	188.2	292.51	144.52	300.19	166.62	481.91	4.43	6.4	625.65	1452.57
144	Yes	12	Alimentary	Medium	female	single	4	middle school	724	1	No	37	84.7	169	29.66	97.3	494.47	1490.89	157.48	341.02	115.86	365.28	221.12	784.59	15.74	22.46	1065.46	3607.52	3.28	10.88	1800	315.714	40	85.7	1.69	30.006	97.8	466.14	1158.48	156.19	311.94	127.88	308.58	182.07	537.96	7.18	10.96	1077.41	2593.87
145	Yes	12	Alimentary	Medium	female	single	2	high school	950	1.3	Yes	31	93.4	180	28.83	101.8	995.99	2407.62	239.88	488.87	267.19	620.61	488.91	1298.14	30.52	56.71	881.69	3683.9	7.19	17.77	1680	120	34	94	1.8	29.0123	99.8	996.17	1869.2	332.61	545.8	205.2	468.69	458.37	854.71	15.89	22.24	3611.29	8438.71
146	Yes	12	Alimentary	Medium	female	married	0	high school	1400	1.9	No	26	55	148	25.11	75.2	573.99	1498.16	240	356.17	143.74	435.75	190.25	706.23	11.5	14.5	1262.83	2453.75	3.29	15.76	5831	452.759	29	54.5	1.48	24.8813	75	649.79	1541.47	146.9	293.61	217.16	489.04	285.74	758.82	13.26	19.54	1090.47	2780.08
147	Yes	12	Alimentary	Medium	female	married	2	high school	1200	1.7	Yes	31	71.6	164	26.62	94	801.08	1417.65	197.93	263.62	137.9	270.86	465.25	883.17	27.95	34.9	3524.17	6325.75	2.52	7.42	0	265.44	34	72.8	1.64	27.0672	92.5	961.87	2549.83	230.48	418.79	454.78	875.42	276.61	1255.61	14.09	25.94	4175.68	6296.52
148	Yes	12	Alimentary	Medium	female	single	0	high school	920	1.3	No	23	71.3	162	27.17	83.2	1166.8	1807.21	316.72	438.38	468.45	732.83	381.63	636	18.24	22.01	2983.46	5279.4	13.53	24.96	2430	373.855	26	79.4	1.62	30.2545	94.8	540.05	1863.53	165.78	498.93	146.57	263.78	227.69	1100.82	9.18	9.92	1857.49	3255.75
149	Yes	12	Alimentary	Medium	female	single	0	high school	724	1	No	32	56.6	154	23.87	84.5	475.67	1473.22	176.05	418.75	146.85	466.53	152.78	587.94	10.91	17.2	2002.92	4201.78	6.06	24.62	1080	496.331	35	61.5	1.54	25.9319	86.4	543.31	2276.17	128.45	613.09	221.72	679.88	193.14	983.2	9.3	20.86	5099.98	8995.65
150	Yes	12	Alimentary	Medium	female	single	0	post-graduate	724	1	Yes	28	83.2	156	34.19	92.5	507.25	1692.65	202.8	594.01	149.85	399.9	154.6	698.74	6.71	15.83	1616.38	2464.8	5.04	11.35	1080	575.01	31	82.8	1.56	34.0237	90.3	356.01	1457.62	105.4	308.37	71	290.96	179.61	858.29	10.11	17.32	606.01	2558.63
151	Yes	12	Alimentary	Medium	female	married	3	high school	1448	2	No	50	64.5	162	24.58	82.7	444.23	1118.92	133.73	240.74	64.77	224.08	245.74	654.1	11.93	14.49	1582.73	2958.67	1.55	9.52	3600	520.176	53	62	1.62	23.6244	82.6	498.39	1362.93	194.82	250.07	59.79	328.79	243.78	784.07	9.91	13.87	1109.55	2791.15
152	Yes	12	Alimentary	Medium	female	single	0	high school	750	1	No	40	36.1	135	19.8079	70.2	1193.5	1958.4	156.95	258.52	380.55	521.49	656.01	1178.38	21.38	26.24	2110.08	5514.54	22.17	29.32	3120	261.047	43	34	1.35	18.6557	66.6	1029.85	1799.47	269.26	391.73	327.79	553.15	432.8	854.59	18.86	23.54	2554.99	3676.57
153	Yes	12	Alimentary	Medium	female	marital relationship	5	high school	1200	1.7	Yes	35	78.7	167	28.22	97.3	1556.42	3012.96	317.87	524.45	401.12	831.38	837.43	1657.14	35.11	47.08	4559.96	6956.25	12.3	24.28	1386	420	38	70.9	1.67	25.4222	85	579.99	2360.29	116.72	322.43	114.82	654.51	348.45	1383.35	27.45	44.38	2186.72	5308.16
154	Yes	12	Alimentary	Medium	female	married	2	high school	750	1	Yes	40	76.8	166	27.87	96.3	738.76	1730.77	164.34	275.72	340.54	532.46	233.88	745.51	15.15	18.48	1296.4	2757.99	14.07	23.2	1080	223.356	43	84.1	1.66	30.5197	101.6	1305.1	2106.32	349.75	491.83	523.18	815.18	432.17	799.31	18.74	19.85	2000.73	4414.9
155	Yes	12	Alimentary	Medium	female	married	2	higher eduction	2896	4	Yes	40	98.1	173	32.78	101	865.35	3179.16	162.61	507.74	220.04	946.38	482.7	1725.04	24.53	45.86	2327.46	4591.7	6.94	29.26	480	336.928	43	82.3	1.73	27.4984	92.9	1543.4	2860.04	374.86	604.48	422.73	755.4	745.8	1500.17	27.89	35.88	4066.64	5534.15
156	Yes	12	Alimentary	Medium	female	married	4	high school	750	1	No	55	52.4	153	22.38	76.5	585.65	2810.41	161.9	450.46	84.22	631.05	339.53	1728.9	13.09	23.67	1051.58	4391	3.48	32.91	678	187.877	58	51.6	1.53	22.0428	73	597.62	1851.06	138.15	299.07	254.23	419.17	205.24	1132.82	11.26	21.42	2554.31	3829.38
157	Yes	12	Alimentary	Medium	female	single	1	middle school	724	1	No	33	57.1	165	20.97	75.8	886.09	1835.34	116.07	285.57	180.66	436.13	589.36	1113.64	22.77	43.08	1650.79	3463.47	3.19	11.03	3120	178.004	36	56.8	1.65	20.8632	74	669.01	2137.94	113.58	416.84	41.38	545.73	514.06	1175.37	34.25	68.29	2434.91	6383.88
158	Yes	12	Alimentary	Medium	female	married	5	elementary school	750	1	No	51	61.6	153	26.31	88.1	951.98	1841	221.57	532.14	130.03	438.73	600.38	870.12	25.19	29.4	1698.47	3673.1	4.68	15.31	0	146.047	54	64.7	1.53	27.6389	93.5	608.97	1484.74	171.02	502.31	138.17	376.35	299.78	606.08	22.12	27.17	4146.05	6101.17
159	Yes	12	Alimentary	Medium	female	single	6	middle school	840	1.2	No	49	84.1	165	30.89	99.2	415	1051.96	152.4	232.64	87.71	203.74	174.89	615.58	34.57	40.2	985.2	1714.38	3.68	5.29	2440	444.286	52	79.3	1.65	29.1276	96.1	1350.76	2000.4	331.98	389.13	197.4	232.84	821.37	1378.43	30.98	35.32	3914.65	4580.42
160	Yes	12	Alimentary	Medium	female	married	0	post-graduate	2896	4	Yes	28	82	167	29.4	96.4	1023.23	2610.64	282.32	426.82	301.65	709.54	439.26	1474.28	17.64	25.68	3472.57	4216.12	11.24	28.54	0	694.794	31	94.2	1.67	33.7768	106.5	924.85	2097.97	304.35	453.69	208.86	542.13	411.65	1102.15	13.94	21.25	3026.68	4155.19
161	Yes	12	Alimentary	Medium	female	married	1	middle school	1159	1.6	Yes	37	84.9	173	28.37	91.5	720.05	2235.73	162.72	368.21	283.73	786.19	273.6	1081.33	16.19	22.6	2659.73	4709.33	12.7	28.15	1794	115.714	40	84.1	1.73	28.0998	90.4	479.05	1786.96	208.54	502.24	177.37	569.81	93.15	714.91	12.8	26.89	1106.65	7364.69
162	Yes	12	Alimentary	Medium	female	marital relationship	4	elementary school	724	1	No	48	57.4	158	22.99	74.1	701.08	1166.21	150.41	267.26	170.83	308.24	379.84	590.72	14.02	16.8	1088.85	2199.3	3.69	7.82	200	54.2857	51	55.1	1.58	22.0718	72.3	566.18	1447.34	154.42	303.21	169.7	517.36	242.06	626.77	12.12	20.37	1261.43	2587.91
163	Yes	12	Alimentary	Medium	female	married	2	high school	1025	1.4	No	35	87.8	164	32.64	102.7	980.34	1911.96	185.45	440.46	274.64	446.09	520.25	1025.41	8.92	15.5	1658.63	5224.92	8.29	14.79	620	202.143	38	87.4	1.64	32.4955	105.3	1067.04	2727.15	405.61	772.6	302.89	933.26	358.54	1021.29	16.39	36.69	2887.54	7230.81
164	Yes	12	Alimentary	Medium	female	single	0	high school	724	1	No	23	92.5	167	33.17	100	613.08	1890.12	215.12	314.64	190.87	442.96	207.1	1132.52	11.34	16.06	1107.87	3165.74	4.82	15.89	360	570.998	26	98.4	1.67	35.2827	112.6	862.53	1711.49	194.57	388.13	315.74	499.87	352.22	823.48	23.02	29.64	3026.87	5154.62
165	Yes	12	Alimentary	Medium	female	married	1	middle school	800	1.1	No	26	82.1	175	26.81	92	574.6	2359.13	102.54	345.11	139.15	763.92	332.91	1250.1	13.51	41.61	1681.99	5281.28	6	33.95	1680	576.546	29	90.9	1.75	29.6816	97.1	898.61	2575.99	220.69	402.94	183.21	653.63	494.72	1519.42	15.59	37.14	1713.05	5778.36
166	Yes	12	Alimentary	Medium	female	married	3	high school	2500	3.5	No	39	62.8	157	25.48	93.8	527.67	1073.91	212.21	314.27	51.61	210.7	263.84	548.93	9.66	11.79	2580.77	3683.91	0.89	11.47	720	499.569	42	63.4	1.57	25.7211	91.7	1143.5	2602.24	318.47	509.63	317.32	854.42	507.72	1238.2	27.18	37.32	4137.62	6926.14
167	Yes	12	Alimentary	Medium	female	single	0	high school	800	1.1	No	34	49.3	154	20.79	76	327.89	1768.38	71.85	192.93	40.99	331.02	215.05	1244.43	10.42	17.06	500.97	1977.66	1.26	12.91	1200	685.616	37	60.7	1.54	25.5945	86	530.35	2204.54	106.82	317.38	99.23	703.5	324.3	1183.66	18.04	26.57	1318.46	3477.82
168	Yes	12	Alimentary	Medium	female	married	2	high school	724	1	No	31	57.5	157	23.33	78.5	665.85	1484	217.53	325.4	210.68	428.16	237.64	730.44	13.28	16.71	1326.84	2180.71	5.11	13.91	3600	605.616	35	59.1	1.57	23.9766	76.9	617.17	1598.52	56.17	123.66	229.19	430.42	331.82	1044.44	9.07	12.47	892.37	2579.8
169	Yes	12	Alimentary	Medium	female	single	0	high school	1350	1.9	No	28	67.3	168	23.84	80.8	837.68	1847.25	194.07	358.45	296.05	547.49	347.56	941.3	13.61	23.42	1564.36	2575.99	10.16	18.78	840	366.595	32	77.8	1.68	27.5652	96.3	1391.11	2870.57	319.43	636.93	655.39	1078.7	416.28	1154.95	15.02	29.01	3477.72	6123.28
170	Yes	12	Alimentary	Medium	female	married	2	high school	1100	1.5	No	35	88.2	173	29.47	103	1060.96	3800.54	274.99	751.31	138.5	1041.26	647.47	2007.97	29.95	42.94	2369.66	7084.03	4.97	38.5	792	621.595	38	90.6	1.73	30.2716	104	910.2	3118.9	267.91	707.88	93.34	750.42	548.95	1660.59	22.96	31.25	2475.16	7101.28
171	Yes	12	Alimentary	Medium	female	marital relationship	1	high school	724	1	No	32	85.3	158	34.17	98.8	0	978.86	0	318.87	0	421.77	0	238.72	0	3.51	0	1715.33	0	12.74	2130	180.71	35	88.1	1.58	35.2908	108.3	614.14	1143.02	201.74	356.29	200.4	321.68	212	465.05	10.96	13.06	1692.39	3043.83
172	No	13	Textile	Small	female	married	2	elementary school	724	1	No	44	60	150	26.67	88.9	968.18	2016.25	135.43	303.2	246.43	676.98	586.32	1036.07	9.3	26.85	1387.68	2950.76	11.67	29.03	2160	455.616	47	61.2	1.5	27.2	88.5	730	1630.27	147.42	238.67	211.25	375.8	371.33	1015.81	13.38	22.88	1596.76	2751.5
173	No	13	Textile	Small	female	single	1	middle school	724	1	No	28	81.7	154	34.45	109.3	539.32	1033.99	167.06	228.45	115.04	254.28	257.21	551.24	13.13	23.85	1697.11	2610.83	8.35	12.81	2247	430.313	31	81	1.54	34.1542	92.6	1375.84	2572.41	270.75	519.37	671.41	1015.33	433.67	1037.7	18.29	22.22	2967.96	6349.2
174	No	13	Textile	Small	female	single	0	high school	724	1	No	24	61.3	173	20.48	75.3	340.84	1006.17	89.27	143.31	90.78	234.47	160.79	628.38	9.32	13.55	1351.19	2157.48	3.05	8.08	960	441.624	27	71	1.73	23.7228	84	704.77	1561.49	76.36	279.43	262.35	465.92	366.06	816.13	6.98	10.48	1419	3141.13
175	No	13	Textile	Small	female	married	1	high school	1200	1.7	No	44	45.3	154	19.1	75.3	385.35	1271.01	159.41	238.65	101.79	138.34	124.15	894.02	7.93	34.68	1198.72	2692.9	2.7	7.83	1440	210.714	47	44	1.54	18.5529	67.8	775.88	1470.5	164.23	300.42	207.5	448.1	404.16	721.98	12.59	20.44	1759.83	5081.24
176	No	13	Textile	Small	female	marital relationship	0	high school	724	1	No	26	41.9	152	18.14	65.6	526.17	2000.89	192.56	474.22	99.02	423.61	234.58	1103.04	23.65	33.07	1712.24	3815.97	4.09	14.62	840	491.331	29	43	1.52	18.6115	66.3	703.65	1402.79	203.7	280.45	227.27	473.03	272.68	649.31	15.86	22.54	1564.39	3026.02
177	No	13	Textile	Small	female	single	1	high school	724	1	No	54	79.7	154	33.61	97	313.12	1107.29	73.61	198.96	109.82	306.23	129.69	602.09	2.29	3.58	911.31	2459.33	2.32	9.39	3954	496.605	57	81.1	1.54	34.1963	99.3	293.66	668.9	60.03	112.19	103.77	151.14	129.86	405.57	3.76	10.14	1197.93	4300.49
178	No	13	Textile	Small	female	marital relationship	4	elementary school	724	1	No	46	89.9	153	38.4	109.3	565.09	1542.88	165.11	342.34	183.37	533.36	216.6	667.17	9.35	33.96	962.98	3146.46	6.52	26.52	3360	477.926	50	87.4	1.53	37.3361	107.8	237.96	741.36	76.01	156.49	154.59	272.82	7.36	312.05	0.87	6.24	1294.17	1965.97
179	No	13	Textile	Small	female	married	3	high school	724	1	No	38	64.7	152	28	84.8	428.7	1053.86	127.7	224.78	66.81	310.59	234.19	518.5	3.49	7.28	969.88	2291.59	2.33	13.62	4020	309.149	41	63.5	1.52	27.4844	84.9	627.73	1243	213.34	328.21	205.79	363.76	208.6	551.03	9.9	13.16	1285.17	2186.09
180	No	13	Textile	Small	female	married	1	high school	729	1	No	38	46.9	139	24.27	73.8	60.15	1283.08	18.56	252.14	11.46	400.48	30.12	630.45	4.33	15.05	183.8	1504.11	0.5	21.46	2580	598.64	42	49.9	1.39	25.8268	78.2	430.39	1329.88	83.81	284.88	140.12	295.41	206.46	749.59	10.26	21.76	1931.56	2744.62
181	No	13	Textile	Small	female	married	2	high school	1800	2.5	Yes	51	69.1	163	26.01	93.4	655.76	1876.54	238.73	402.56	183.52	592.8	233.52	881.19	21.95	30.9	1797.06	4410.62	5.92	25.64	480	314.286	54	64	1.63	24.0882	85.5	480.02	2056.57	94.63	312.32	108.21	501.36	277.18	1242.9	15.82	35.66	1434.03	3285.88
182	No	13	Textile	Small	female	single	0	high school	724	1	No	28	62	154	26.14	81.5	446.06	1462.71	97.3	209.46	118.82	337.34	229.94	915.92	13.41	18.72	3760.6	4835.71	6.04	18.26	360	659.354	31	67.2	1.54	28.3353	84.1	614.36	2138.36	224.66	386.92	143.66	765.21	246.04	986.23	15.27	25.41	1465.53	3881.83
183	No	13	Textile	Small	female	married	3	elementary school	724	1	No	41	62.6	157	25.4	81.4	416.12	829.92	79.54	162.57	121.57	259.29	215.01	408.05	7.85	8.11	1137.48	1860.34	5.13	10.56	6720	545.783	44	66.9	1.57	27.1411	84.9	400.47	906.18	101.03	227.22	86.92	200.1	212.52	478.86	12.78	17.2	1225.67	4910.77
184	No	13	Textile	Small	female	single	0	high school	724	1	No	26	63.9	162	24.35	82.5	645.57	1842.06	150.74	250.08	142.86	468.95	351.98	1123.04	7.15	15.22	1288.35	5718.65	3.85	15.36	1370	870.783	30	64.8	1.62	24.6914	82.8	962.17	2555.66	169.75	289.35	253.63	754.57	538.79	1511.74	16.79	35.95	1605.72	2953.88
185	No	13	Textile	Small	female	married	1	elementary school	724	1	No	23	46.9	161	18.09	71	1022.72	2353.07	271.01	577.97	285.48	711.88	466.23	1063.22	12.03	16.16	2420.8	5416.12	12.05	28.78	3360	244.286	26	51.5	1.61	19.8681	73.3	984.76	2862.65	138.97	332.43	268.27	1004.67	577.52	1525.55	20.67	28.44	2568.36	4417.04
186	No	13	Textile	Small	female	married	4	elementary school	724	1	No	50	49	149	22.07	84.3	295.77	1878.79	51.36	146.8	74.49	215.84	169.92	1516.15	11.95	27.69	937.79	2276.85	1.95	11.24	3210	445.068	54	49.1	1.49	22.1161	84.9	368.98	1357.38	151.08	224.88	77.1	183.61	140.79	948.89	11.54	12.79	1124.8	2430.23
187	No	13	Textile	Small	female	single	9	elementary school	724	1	No	43	73.1	152	31.64	98.8	1297.63	2068.19	335.88	595.69	334.52	515.27	627.24	957.24	26.28	30.29	2428.84	3171.44	10.37	18.72	1207.5	420	47	71.6	1.52	30.9903	98.6	789.12	1160.12	156.19	231.09	265.59	373.01	367.34	556.01	15.99	22.42	1718.04	4424.59
188	No	13	Textile	Small	female	single	1	high school	724	1	No	31	62.3	153	26.61	83.3	510.36	942.61	82.18	129.33	108.36	254.63	319.82	558.64	14.26	16.82	1599.87	2054	4.69	4.78	3960	830.783	35	65.8	1.53	28.1088	90.6	666.53	965.3	198.5	238.95	159.06	258.53	308.97	467.82	15.72	17.56	1876.63	2319.37
189	No	13	Textile	Small	female	marital relationship	3	middle school	724	1	No	35	65.4	161	25.23	82.8	945.73	1699.28	188.01	274.69	558.1	741.79	199.63	692.81	14.76	22.43	2991.24	4391.63	22.98	28.12	3040	141.429	38	65.7	1.61	25.3462	82	549.23	1774.32	173.51	386.11	182.6	575.34	193.13	812.87	5.37	21.43	1509.52	2639.09
190	No	13	Textile	Small	female	single	0	high school	724	1	No	38	59.9	156	24.61	81.8	935.56	2740.97	173.53	399.95	437.48	856.73	324.54	1484.28	26.43	41.12	2207.72	6424.25	20.35	35.74	2320	963.17	41	60.3	1.56	24.7781	80.7	556.09	1590.96	109.63	194.89	129.3	303.99	317.17	1092.08	14.3	17.87	2511.93	3917.01
191	Yes	15	Alimentary	Medium	female	married	0	middle school	724	1	No	43	73.9	165	27.14	94.8	590.18	2010.99	252.76	381.36	235.82	760.46	101.6	869.18	2.29	8	1672.76	3658.79	7.48	34.9	840	706.35	47	71.2	1.65	26.1524	92.5	641.65	2726.14	125.4	347.35	163.13	884.77	353.12	1494.02	1.86	9.16	817.62	3631
192	Yes	15	Alimentary	Medium	female	single	0	higher eduction	1100	1.5	No	27	79.4	173	26.53	92.6	399.76	1391.16	190.05	282.64	66.14	268.03	143.57	840.5	9.32	10.18	1099.27	1924.92	2.05	13.29	2215	680.384	30	80.6	1.73	26.9304	88.8	320.35	1451.95	117.7	397.93	76.92	433.54	125.73	620.49	7.03	11.8	1001.44	2321.17
193	Yes	15	Alimentary	Medium	female	single	0	middle school	850	1.2	No	34	60.9	160	23.79	77	707.75	3067.92	244.45	1092.16	172.08	692.51	291.22	1283.25	16.28	47.71	2004.85	4651.58	4.03	24.67	0	415.714	37	66.6	1.6	26.0156	83.2	435.95	1674.91	194.03	358.84	58.17	484.94	183.74	831.13	8.62	17.42	1191.09	3838.74
194	Yes	15	Alimentary	Medium	female	married	3	elementary school	795	1.1	No	50	76	168	26.93	95.4	873.53	1696.9	252.71	320.85	206.49	323.67	414.32	1052.37	20.66	24.58	2056.17	3272.99	5.63	9.14	240	260.2	53	71	1.68	25.1559	92.8	936.22	1500.89	204.58	281.1	284.03	472.3	447.61	747.49	19.09	23.64	2121.43	3720.29
195	Yes	15	Alimentary	Medium	female	married	0	post-graduate	2896	4	Yes	28	67.4	168	23.88	88.5	340.36	2268.91	100.2	491.43	84.95	791.56	155.21	985.92	5.17	10.68	1099.83	3929.93	2.63	31.52	1920	414.07	31	74.5	1.68	26.396	91.3	879.83	2265.17	321.41	568.37	304.29	804.61	254.14	892.19	8.81	22.92	1846	4127.05
196	Yes	15	Alimentary	Medium	female	divorced	0	post-graduate	2896	4	Yes	35	61.6	163	23.18	76.3	690.2	2355.56	279.12	588.31	230.33	597.72	180.76	1169.54	6.99	36.69	3291.86	6141.77	5.2	18.36	810	382.282	38	62.1	1.63	23.3731	78.2	949.75	1496.47	386.58	497.39	404.58	524.08	158.59	474.99	7.72	10.8	1098.86	1944.91
197	Yes	15	Alimentary	Medium	female	marital relationship	0	higher eduction	850	1.2	Yes	21	48.1	151	21.1	68.3	742.89	2399.65	166.77	455.29	180.76	597.47	395.37	1346.9	16.13	26.32	3224.96	6499.25	4.1	22.13	0	888.552	24	47.3	1.51	20.7447	72.7	447.62	1553.75	155.13	325.11	89.05	399.19	203.43	829.44	6.73	10.93	824.18	2645.39
198	Yes	15	Alimentary	Medium	female	single	0	high school	860	1.2	Yes	20	44.4	160	17.34	64.2	1044.33	2631.73	234.72	416.5	325.87	861.48	483.74	1253.75	19.32	26.02	6117.85	8046.63	7.95	31.69	0	715.139	23	46.5	1.6	20.7447	67.5	854.4	1954.62	318.86	613.7	165.37	482.32	370.17	858.6	16.93	37.77	2375.4	3972.01
199	Yes	15	Alimentary	Medium	female	single	0	high school	950	1.3	No	28	53	162	20.2	69.5	287.21	1535.22	59.71	182.31	60.26	415.77	167.23	937.13	3	12.22	1127.5	3091.64	1.78	16.9	2871	689.569	31	59.6	1.62	22.71	68.7	552.12	2543.51	106.48	205.19	88.97	614.49	356.68	1723.83	14.75	35.03	1741.87	3304.83
200	Yes	15	Alimentary	Medium	female	married	1	high school	1600	2.2	No	52	70.4	157	28.56	93.9	659.2	1430.44	144.01	230.06	229.43	381.99	285.76	818.39	4.91	11.16	1201.46	2368.85	8.33	15.67	6045	562.045	56	76.5	1.57	31.0357	97.5	235.54	2654.26	92.02	566.58	71.58	866.4	71.93	1221.28	3.02	26.8	2599.67	5919.49
201	Yes	15	Alimentary	Medium	female	divorced	2	high school	724	1	No	51	62.3	150	27.69	83.3	490.42	1836.12	197	321.53	204.89	450.79	88.53	1063.79	1.72	4.6	1178.87	2214.99	6.24	18.41	1560	184.286	54	57.1	1.5	25.3778	82.8	510.13	1623.04	219.21	359.61	124.19	508.6	166.73	754.83	12.44	19.15	1288.43	2999.7
202	Yes	15	Alimentary	Medium	female	married	2	high school	960	1.3	No	52	53.1	168	18.81	68	1048.98	3151.27	182.36	528.68	222.06	655.9	644.56	1966.69	11.3	62.38	2065	5122.88	6.41	24.9	2520	183.738	55	54.1	1.68	19.1681	72.3	1229.19	3700.58	247.45	592.47	412.96	956.11	568.78	2152	10.09	31.53	2228.9	6168.82
203	Yes	19	Alimentary	Medium	female	single	1	higher eduction	2500	3.5	No	31	69.3	163	26.08	81.7	456.25	918.98	139	194	140	257	177	468	4.49	11.94	1048.39	3247.6	2.4	8.85	0	596.794	35	80	1.63	30.1103	91.8	431	1213.54	37.92	278.81	92.68	419.62	300.4	515.11	7.79	12.64	578.19	1977.5
204	Yes	19	Alimentary	Medium	female	married	1	high school	2500	3.5	Yes	46	92.2	163	34.7	103.8	997.88	2738.36	435	804	313	1119	249	814	17.9	26.26	2172.97	8696.77	7.4	44.27	3720	822.115	49	94.9	1.63	35.7183	103.8	1007.97	2873.22	298.17	615.01	409.42	1159.87	300.39	1098.33	17.06	42.77	4690.63	10091.5
205	Yes	19	Alimentary	Medium	female	marital relationship	2	middle school	724	1	No	35	89.1	168	31.57	99.5	1121.27	2733.4	301	710	377	896	444	1129	25.49	34.6	1893.28	5090.73	6.37	29.42	480	437.127	40	90.5	1.68	32.0649	100.4	653.18	2665.27	101.98	365.65	130.25	773.41	420.95	1526.21	16.67	35.34	2163.89	6278.81
206	Yes	19	Alimentary	Medium	female	married	1	high school	1456	2	No	30	82	174	27.08	91.5	638.45	2671.52	177	422	138	485	324	1765	16.35	25.52	1444.87	2766.31	4.18	22.41	3360	563.946	33	85.1	1.74	28.1081	93	903.28	2336.56	179.26	360.65	319.63	656.43	404.39	1319.48	9.18	17.92	2014.63	7551
207	Yes	19	Alimentary	Medium	female	marital relationship	1	high school	1192	1.6	No	35	68.8	160	26.88	94	707.12	1705.24	179	282	162	367	367	1057	10.64	20.21	1149.04	2988	1.44	10.41	2280	178.571	38	67.8	1.6	26.4844	92.5	629.06	1754.28	73.53	299.46	150.44	519.6	405.09	935.22	10.11	16.32	1324.82	3697.89
208	Yes	19	Alimentary	Medium	female	single	0	high school	724	1	No	23	80.2	178	25.31	89.5	1549	3377.31	243	518	467	742	839	2118	40.27	73.98	2273.2	5155.55	8.27	22.17	560	188.451	27	88.3	1.78	27.869	96.8	1405.16	2526.59	332.18	456.11	457.54	765.62	615.44	1304.85	24.78	32.42	3100.15	4846.19
209	Yes	19	Alimentary	Medium	female	married	3	high school	724	1	No	32	76.2	162	29.04	95.8	711	1551.25	60	204	284	539	367	837	20.8	31.06	2303.82	3264.53	5.38	14.42	3720	250.519	36	78.3	1.62	29.8354	94.3	316.5	1230.58	105.67	214.6	73.99	342	136.84	673.99	8.03	11.73	501.36	2102.79
210	Yes	19	Alimentary	Medium	female	single	1	middle school	2000	2.8	No	40	84.1	165	30.89	100.1	716	1908.91	153	338	269	812	294	758	13.95	20.45	2596.44	6414.03	12.08	30.13	1506	248.357	43	86.3	1.65	31.6988	102.5	2089.49	3548.7	442.62	962.64	619.19	1034.83	1027.67	1551.22	38.66	52.75	5673.66	8760.12
211	Yes	19	Alimentary	Medium	female	married	2	high school	5400	7.5	Yes	40	62.5	166	22.68	80	766.61	3273.92	107	533	127	1030	533	1711	19.52	56.55	1458.35	8286.66	5.6	40.52	0	376.254	44	62.8	1.66	22.79	82.4	242.38	1175.5	54.3	256.61	61.47	494.17	126.61	424.72	7.68	15.35	756.76	3869.67
212	Yes	19	Alimentary	Medium	female	single	0	high school	1300	1.8	Yes	28	88.9	176	28.7	97.8	813.41	1891.41	255	488	238	403	320	1000	14.4	21.35	1390.28	2875.65	4.97	12.03	2880	568.644	31	95	1.76	30.6689	101	836.84	1860.63	207.02	383.51	462.32	698.14	167.5	778.97	12.58	26.37	2579.86	5144.85
213	Yes	19	Alimentary	Medium	female	married	1	high school	724	1	No	28	69.4	162	26.44	86.4	1160.74	2728.79	202	450	349	870	509	1308	19.48	31.7	1311.66	5606.82	13.79	36.39	555.2	490.826	31	79.5	1.62	30.2926	94.5
214	Yes	19	Alimentary	Medium	female	married	2	middle school	830	1.1	No	36	85.4	171	29.21	101.3	845.78	2811.97	259	436	153	760	435	1617	27.19	40.32	2900.8	5723.83	3.4	33.42	2457	183.397	39	87.4	1.71	29.8895	102.5	765.07	2897.38	133.24	472.6	140.31	698.67	491.52	1726.11	26.72	53.79	2610.7	6345.56
215	Yes	19	Alimentary	Medium	female	married	2	high school	3200	4.4	No	33	80.9	181	24.69	94	1019.98	2511.11	217	455	281	676	522	1381	31.92	53.28	1537.67	4641.81	4.61	20.59	1760	574.129	36	79.6	1.81	24.2972	92.9	496.55	2199.89	83.65	555.73	76.79	563.89	336.11	1080.27	14.86	25.8	1649.47	3974.57
216	Yes	19	Alimentary	Medium	female	married	2	high school	1125	1.6	No	30	59.3	160	23.16	72.9	665	2200.87	93	361	172	469	400	1371	19.08	43.94	1577.95	3501.9	1.08	14.52	6720	152.143	33	60.5	1.595	23.7812	76.1	583.78	1915.65	181.6	288.6	212.65	563.6	189.53	1063.45	13.69	23.81	1532.46	3349.91
217	Yes	19	Alimentary	Medium	female	married	2	high school	1400	1.9	No	34	72	163	27.1	93	1279	3226.12	315	597	345	959	618	1669	26.62	54.68	1508.79	5674.74	5.97	27.05	600	253.804	37	75.3	1.63	28.3413	94.9	909.89	2284.57	178.87	383.42	205.64	642.28	525.38	1258.86	14.84	25.03	1758.9	5281.58
218	Yes	19	Alimentary	Medium	female	single	0	high school	724	1	No	19	63.5	173	21.22	76	871.98	2130.56	280	454	206	418	386	1258	25.82	60.41	2358.09	4457.81	5.81	16.45	3375	217.188	23	72.3	1.73	24.1572	83.4	977.11	2575.14	206.72	411.93	237.61	657.8	532.78	1505.42	15.65	30.01	3096.28	7281.38
219	Yes	19	Alimentary	Medium	female	married	3	high school	724	1	No	31	59.1	163	22.24	80.3	996.17	2293.07	340	476	239	663	416	1153	18.99	29.77	2448.44	5329.38	4.99	21.4	1186	121.699	34	64.7	1.63	24.3517	88.4	1231.76	2995.33	271.08	586.81	261.13	845.6	699.55	1562.93	30.73	34.03	2871.07	5461.39
220	Yes	19	Alimentary	Medium	female	marital relationship	0	higher eduction	724	1	No	30	82.8	178	26.13	97.3	765.92	2907.34	183	548	169	747	414	1613	30.68	54.54	1639.41	6216.11	3.87	28.33	2777	715.732	34	85.2	1.8	26.3	100.2	897.47	2650.03	290.14	516.69	280.25	777.86	327.09	1355.48	14.55	16.85	1632.29	3647.76
221	Yes	19	Alimentary	Medium	female	single	0	higher eduction	2059	2.8	Yes	28	73.3	169	25.66	83.1	831.35	1883.4	183	307	266	602	382	975	19.1	42.11	2084.74	3736.23	7.92	21.94	1120	954.852	31	78	1.69	27.31	88.2	540.25	2157.15	134.68	375.92	327.21	954.56	78.36	826.67	8.26	16.26	2436.31	6533.58
222	Yes	19	Alimentary	Medium	female	single	2	high school	724	1	No	35	37.3	140	19.03	66	226.47	1143.35	40	163	46	362	140	617	10.14	13.51	690.51	1967.34	1.95	18	1950	285.234	38	36.8	1.4	18.7755	65.2	666.99	1299.74	189.6	272.47	188.49	364.66	288.9	662.61	13.79	17.09	1671.21	2876.83
223	Yes	19	Alimentary	Medium	female	married	1	high school	1348	1.9	No	29	86.3	179	26.93	88.3	1551.86	5790.86	219	832	391	1541	949	3425	35.68	57.11	3136.19	13772.5	16.73	88.25	1920	446.109	23	83.7	1.79	26.1228	86.9		1939.72		294.32		697.9		947.5		23.45		2208.82
224	Yes	20	Minerals	Small	female	married	0	post-graduate	1700	2.3	Yes	27	82	176	26.47	89.8	1065.4	2186.89	239.84	401.12	380.68	658.63	444.87	1127.14	12.93	21.43	2394.78	5220.75	10.3	24.32	2440	688.474	30	81	1.76	26.1493	88.3	818.28	2951.24	186.73	480.85	239.38	981.86	392.17	1488.53	34.69	40.67	3928.75	6914.32
225	Yes	20	Minerals	Small	female	single	0	elementary school	724	1	No	46	68.2	165	25.05	88.6	667.52	1571.41	156.33	274.61	177.93	383.22	333.26	913.59	13.36	22.58	1434.09	5366.89	5.28	15.17	160	191.429	49	61	1.65	22.4059	79	656.73	1902.07	143.72	503.62	252.09	634.03	260.92	764.42	13.54	27.58	1892.18	4560.86
226	Yes	20	Minerals	Small	female	married	1	post-graduate	6000	8.3	Yes	31	55.8	168	19.77	72.5	542.52	1733.74	149.67	249.03	85.51	398.18	307.35	1086.54	3.62	11.79	1861.88	2974.31	2.05	14.14	1440	614.736	34	57.9	1.68	20.5145	72.2	975.3	2589.39	402.3	728.61	246.15	857.96	326.85	1002.82	15.03	21.07	2408.59	5067.43
227	Yes	20	Minerals	Small	female	single	0	high school	1500	2.1	No	25	71.7	176	23.15	81.5	707.46	2106.12	176.16	437.98	219.57	673.36	311.73	994.78	7.64	13	2401.68	3786.78	7.24	25.48	5133	542.368	28	74.3	1.76	23.9863	82.3	1069.86	2759.1	253.98	382.72	244.45	762.14	571.43	1614.24	25.96	32.08	1259.99	2993.21
228	Yes	20	Minerals	Small	female	single	0	higher eduction	1800	2.5	Yes	25	71.3	180	22.01	80	266.83	1500.17	76.42	284.51	65.94	368.84	124.48	846.81	10.58	18.83	1132.22	3493.02	1.46	18.14	1059	571.879	28	78.3	1.8	24.1667	84.7	399.72	1527.69	113.45	287.89	209.95	438.2	76.33	801.6	6.14	16.92	2107.8	2951.13
229	Yes	20	Minerals	Small	female	married	2	higher eduction	10000	13.8	Yes	32	105.7	175	34.51	110.2	1504.87	3362.27	178.73	430.46	610.53	1133.39	715.61	1798.41	15.84	34.64	2307.6	4698.71	20.5	37.88	160	720.998	35	100.5	1.75	32.8163	106	576.41	2200.82	215.69	495.25	183.11	688.52	177.6	1017.06	13.78	19.49	1270.64	5063.96
230	Yes	20	Minerals	Small	female	married	3	high school	724	1	Yes	46	66.7	170	23.08	84.9	1204.73	2398.53	252.89	321.56	466.99	673.59	484.85	1403.38	18.16	28.68	2869.29	4542.19	11.78	29.02	3840	437.808	49	71.6	1.7	24.7751	92	847.25	2278.59	156.54	425.53	274.27	532.03	416.43	1321.03	15.04	24.65	1883.31	4168.34
231	No	22	Alimentary	Small	female	marital relationship	0	middle school	770	1.1	No	26	68.4	169	23.95	78	686.65	2713.35	85.28	714.89	100.8	1226.77	500.57	771.68	27.22	32.51	2562.03	8547.39	2.15	41.72	1191.8	318.223	30	64	1.69	22.4082	74.8	1538.82	2021.39	320.9	425.21	630.54	782.49	587.38	813.69	27.55	32.2	3463.74	4504.5
232	No	22	Alimentary	Small	female	married	0	middle school	724	1	No	34	65.6	171	22.43	82.2	1053.49	3101.98	273.26	628.59	282.68	867.99	497.55	1605.4	29.97	63.98	2315.87	5566.14	6.21	24.8	660	166.08	37	72.4	1.71	24.7598	92	908.08	1572.8	190.35	263.84	240.66	315.05	477.07	993.91	14.71	30.56	1954.07	3414.34
233	No	22	Alimentary	Small	female	married	1	elementary school	724	1	No	35	72.7	165	26.87	86.4	675.8	1764.51	84.64	265.35	145.28	377.8	445.89	1121.37	21.92	28.33	1355.23	3050.49	3.05	14.92	960	147.143	38	73.6	1.65	27.034	88.4	522.31	1558.91	139.23	355.45	39.02	462.46	344.06	741	24.1	26.76	1551.82	3919.51
234	No	22	Alimentary	Small	female	married	1	high school	724	1	No	33	74.1	153	31.7	106	747.19	2263.84	228	596.27	256.56	687.61	262.62	979.95	15.05	26.18	2031.32	6057.93	9	21.97	480	267.335	37	73.2	1.53	31.27	100.1	888.18	2136.75	210.79	627.18	363.44	786.07	313.94	723.5	22.4	27.54	3227.82	5818.45
235	No	22	Alimentary	Small	female	single	0	higher eduction	1400	1.9	Yes	27	88.2	171	30.2	94.8	1199.08	3607.88	234.97	584.97	429.97	1065.43	531.14	1954.48	18.9	26.03	3464.88	5934.37	14	44.86	1120	433.09	30	85.6	1.71	29.274	95.1	575.94	1514.87	239.76	526.25	207.91	409.77	128.26	578.85	11.34	15.5	5279.29	7383.78
236	No	22	Alimentary	Small	female	married	2	middle school	724	1	No	35	72.8	165	26.74	85.5	678.75	1576.02	92.53	159.29	134.49	231.93	451.73	1184.8	29.74	37.7	3335.64	4429.88	4.1	9.31	0	229.303	38	76.9	1.65	28.2461	91.1	504.52	1998.35	182.89	349.11	106.5	483.35	215.12	1165.89	12.52	28.72	1295.13	3803.9
237	No	22	Alimentary	Small	female	marital relationship	6	illiterate	724	1	No	49	78.7	163	29.62	97.3	1240.13	2659.21	282.54	829.33	568.7	1057.06	388.89	772.81	26.93	32.29	3260	6425.95	20.29	37.83	0	38.5714	52	82.2	1.63	30.9383	101.2	864.19	3000.95	145.05	429.19	232.76	705.57	486.39	1866.2	22.79	48.48	5670.94	8601.22
238	No	22	Alimentary	Small	female	married	1	middle school	724	1	No	29	75.4	182	22.84	80.8	1146.91	2970.58	287.81	733.31	113.3	911.46	745.8	1325.8	25.88	49.16	3112.56	9473.49	4.92	39.11	0	116.795	32	73.8	1.82	22.2799	80.2	907.07	2071.41	248.56	457.72	272.53	590.77	385.98	1022.92	16.81	45.29	2312.53	5710.61
239	No	22	Alimentary	Small	female	married	5	elementary school	724	1	No	54	60.8	162	23.2	82	1167.54	2637.13	296.07	489.91	361.24	735.42	510.23	1411.8	15.69	22.37	1740.5	3749.8	10.16	25.43	720	293.589	57	60.1	1.62	22.9005	81.3	635.94	1714.82	187.54	386.23	197.97	411.74	250.44	916.84	11.65	19.78	3966.43	5216.51
240	No	22	Alimentary	Small	female	marital relationship	2	middle school	724	1	No	35	88.9	181	27.14	97.7	803.15	2461.98	228.67	857.74	292.95	720.55	281.52	883.68	5.2	23.85	1562.91	3683.27	10.15	23.71	0	359.382	38	92.6	1.81	28.2653	101	960.51	2288.5	281.91	761.02	266.47	697.36	412.12	830.11	14.42	22.3	1950.87	3852.56
241	No	22	Alimentary	Small	female	widowed	4	elementary school	724	1	No	56	65.6	165	24.18	82.6	1112.71	2698.78	206.51	529.63	282.87	570.23	623.32	1598.9	28.38	61.45	2899.64	6962	6.77	19.57	0	417.082	59	71.3	1.65	26.1892	87.7	464.96	1904.82	239.29	644.85	144.08	593.17	81.59	666.79	5.84	31.72	1999.8	4748.92
242	No	22	Alimentary	Small	female	marital relationship	2	middle school	853	1.2	No	58	66	155	27.33	102.3	1250.82	2424.21	275.56	415.45	443.85	622.36	531.41	1386.4	25.63	38.6	3711.3	6912.08	15.54	24.35	711	201.699	61	62.3	1.55	25.9313	97	1119.47	2935.68	232.5	476.81	382.01	914.23	504.96	1544.63	26.28	33.27	2928.18	5240.31
243	No	22	Alimentary	Small	female	married	3	elementary school	724	1	No	59	57.1	161	22.03	79.6	1197.78	2257.39	338.61	475.52	763.02	949.28	96.14	832.59	14.44	20.04	3271.25	5002.36	27.81	37.12	720	85.7143	62	57.1	1.61	22.0285	83.4	594.57	1297.7	201.02	253.43	105.74	172.71	287.81	871.55	17.96	20.02	1261.43	2028.03
244	No	22	Alimentary	Small	female	married	2	middle school	800	1.1	No	40	77.1	172	26.06	97	1393.19	2656.97	318.1	525.39	604.15	984.08	470.93	1147.49	19.92	38.14	7149.74	9743.83	24.3	39.27	0	321.699	43	78.3	1.72	26.467	97.8	1935.4	4117.86	465.83	782.84	861.96	1483.35	607.61	1851.67	35.67	48.29	11666.3	16510.7
245	No	22	Alimentary	Small	female	single	0	middle school	724	1	No	25	103.9	175	33.93	101.8	948.88	2032.16	207.56	401.94	234.77	693.98	506.55	936.25	14.35	21.02	1837.41	5040.89	6.3	21.39	0	543.397	28	109.1	1.75	35.6245	107.9	736.54	1238.05	119.05	190.61	221.28	329.39	396.21	718.06	14.73	22.36	2241.01	3431.54
246	No	22	Alimentary	Small	female	married	3	elementary school	724	1	No	49	83.5	168	29.58	104.8	1370.09	3166.6	341.08	590.67	343.39	594.11	685.63	1981.83	29.01	41.02	3296.37	6780.04	8.21	16.81	0	193.397	52	81.2	1.68	28.7698	102.3	984.76	2140.05	264.75	409.74	231.28	582.03	488.74	1148.28	15.37	38.71	2450.81	5116.56
247	Yes	25	Alimentary	Small	female	marital relationship	2	middle school	1110	1.5	No	38	86.3	163	32.48	99.2	862.92	2741.72	234.09	553.22	357.14	1219.78	271.68	968.71	8.63	14.81	2030.55	3338.05	10.5	63.01	2115.6	272.143	41	88.3	1.63	33.2342	104.3	366.23	1174.89	39.59	272.7	19.13	154.56	307.51	747.62	14.66	21.61	868.68	2740.18
248	Yes	25	Alimentary	Small	female	married	3	elementary school	750	1	No	49	77.9	160	30.43	99.7	547.86	1594.21	152.34	290.97	52.27	283.77	343.25	1019.47	30.56	40.53	893.32	2485.47	1.47	8.71	600	132.214	52	80	1.6	31.25	105.9	701.09	1698.75	132.7	282.81	116.06	368.86	452.32	1047.08	31.03	39.77	1780.93	4426.09
249	Yes	25	Alimentary	Small	female	marital relationship	2	elementary school	800	1.1	No	41	69.3	148	31.64	92.4	1052.81	1912.77	266.81	443.52	276.28	507.89	509.72	961.36	27.52	34.98	1727.09	3293.91	7.93	18.09	360	206.789	44	70.1	1.48	32.0033	90.8	671.45	2034.86	240.85	478.03	101.83	414.64	328.77	1142.19	21.99	51.49	2034.93	5246.81
250	Yes	25	Alimentary	Small	female	married	1	elementary school	724	1	No	67	83.9	166	30.45	103.5	759.12	1509.09	203.77	342.28	109.55	247.81	445.79	918.99	27.31	35.87	1179.51	2400.38	3.75	10.34	612	179.286	70	84.1	1.66	30.5197	105.6	891.29	2200.82	198.85	373.48	250.06	571.15	442.38	1256.18	15.93	30.07	1938.39	4585.11
251	Yes	25	Alimentary	Small	female	married	2	high school	4500	6.2	Yes	50	70.5	164	26.21	93.4	821.34	2289.75	235.96	457.1	225.33	760.97	360.05	1071.68	13.26	24.34	2306.9	6165.86	6.58	26.01	3360	425.366	54	68.5	1.64	25.4685	89.8	738.33	2515.58	247.8	458.52	232.66	630.28	257.88	1426.79	8.2	12.8	3074.68	6231.55
252	Yes	25	Alimentary	Small	female	marital relationship	3	middle school	819	1.1	No	28	66.7	168	23.63	81	937.09	1845.96	220.48	397.23	225.75	468.97	490.86	979.75	20.4	27.78	1823.01	3294.48	5.43	13.96	2540	424.652	31	66.1	1.68	23.4198	78.5	1152.15	2268.79	402.31	493.83	222.76	591.08	527.07	1183.89	21.4	28.97	5019.96	6821.76
253	Yes	25	Alimentary	Small	female	marital relationship	0	high school	724	1	No	35	83.4	165	30.63	96.3	431.3	1336.39	91.46	332.39	91.85	238.49	247.99	765.51	15.12	25.05	735.34	1673.57	2.53	6.7	480	373.795	39	83.9	1.65	30.8173	98.1	483.49	1500.56	145.12	361.2	158.55	438.32	179.82	701.05	9.83	18.73	1242.61	2827.4
254	Yes	25	Alimentary	Small	female	single	0	high school	1050	1.5	Yes	26	76.5	166	27.76	84.8	774.12	1892.12	172.51	306.54	164.16	568.44	437.46	1017.15	17.24	21.05	1380.16	2971.8	4.77	15.23	4038	190	29	75.3	1.66	27.3262	85.6	690.23	2087.64	216.55	468.85	140.71	427.73	332.97	1191.06	25.6	36.93	2144.19	3575.14
255	Yes	25	Alimentary	Small	female	married	4	elementary school	724	1	No	53	69.6	160	27.19	109.2	605.74	1842.28	147.91	384.58	100.53	421.17	357.31	1036.54	24.36	34.03	1606.51	5238.87	3	17.73	0	478.067	56	67.1	1.6	26.2109	106.9	968.88	1921.93	433.2	682.47	204.89	475.79	330.79	763.67	25.61	28.88	2820.02	4448.08
256	Yes	25	Alimentary	Small	female	divorced	4	middle school	800	1.1	Yes	52	82.3	167	29.51	103.9	644.96	1339.21	103.06	189.84	114.6	267.83	427.31	881.55	12.91	21.53	1182.31	2540	4.16	9.86	1680	733.781	55	80.3	1.67	28.7927	100.7	962.3	2149.7	201.81	326.56	180.36	429.99	580.13	1393.16	20.55	34.12	2397.32	4071.63
257	Yes	25	Alimentary	Small	female	marital relationship	4	elementary school	872	1.2	No	28	78.8	168	27.92	91.5	1113.32	1851.51	507.28	653.79	234	560.82	372.04	636.91	24.85	31.51	2868.23	4658.18	6.59	16.19	8617	229.112	31	79.6	1.68	28.2029	89.6	743.56	1943.46	225.16	594.15	200.78	577.28	317.62	772.02	14.16	20.7	1730.64	4755.91
258	Yes	25	Alimentary	Small	female	single	1	middle school	724	1	No	23	64.1	163	24.13	78.1	869.74	1874.25	182.05	264.26	325.06	628.76	362.63	981.23	16.45	27.83	1186.73	3478.84	4.72	18.36	600	224.286	26	65.9	1.63	24.8033	80.4	1011.85	2288.04	206.09	384.4	333.87	741.83	471.89	1161.81	22.99	36.2	3531.23	5419.28
259	Yes	25	Alimentary	Small	female	single	0	high school	724	1	No	28	68.7	170	23.77	77.5	1334.67	4278.19	214.19	595.71	392.14	1364.54	728.34	2317.94	23.7	42.15	2416.94	7224.73	8.34	55.31	1560	337.003	31	73.6	1.7	25.4671	81.1	1334.26	3891.8	448.08	786.42	186.52	1297.32	699.66	1808.06	30.49	45.33	2955.72	6618.86
260	Yes	25	Alimentary	Small	female	single	0	high school	724	1	No	25	64.8	169	22.69	76.8	462.76	1127.79	43.27	110.03	91.06	230.77	328.43	786.99	3.42	7.75	1131.56	2201.78	2.28	7.35	9000	491.281	28	58.2	1.69	20.3774	69.2	779.09	1784.29	245.41	386.87	243.1	573.48	290.57	823.95	18.47	24.26	1923.37	3336.2
261	No	26	Minerals	Small	female	marital relationship	2	elementary school	724	1	No	41	61.9	163	23.3	77.5	688.56	1976.88	235.59	557.93	132.81	528.9	320.17	890.06	18.25	25.52	2581.57	5043	3.87	15.95	210	165	44	65.2	1.63	24.5399	83.5	759.49	1624.34	249.56	446.32	203	403.41	306.94	774.62	23.04	30.13	2062.84	3879.06
262	No	26	Minerals	Small	female	marital relationship	3	elementary school	724	1	No	32	55.4	166	20.1	69.6	650.81	2154.68	153.38	310.29	68.74	476.24	428.69	1368.16	21.55	31.12	2704	4226.97	1.94	16.31	260	220.147	35	55.2	1.66	20.0319	74.8	1213.06	3029.89	235.62	534.47	496.63	1073.8	480.81	1421.63	27.46	39.89	5045.14	7715.43
263	No	26	Minerals	Small	female	single	0	high school	724	1	No	24	57.7	160	22.54	72.8	527.41	2231.03	64.78	350.67	204.67	822.43	257.96	1057.93	11.55	21.7	1265.2	3614	8.07	29.71	2452	598.166	27	60.6	1.6	23.6719	75	996.08	2186.56	240.3	321.97	192.82	290.26	562.95	1574.32	20.7	27.47	1557.55	2525.08
264	No	26	Minerals	Small	female	married	2	middle school	1120	1.5	No	27	80	171	27.36	91.1	1052.41	2153.86	190.22	313.08	360.66	639.55	501.53	1201.23	13.38	18.48	4799.79	6715.42	16.56	24.18	2240	138.571	30	82.9	1.71	28.3506	94.1	560.49	2323.22	202.11	475.49	103.34	401.99	255.03	1445.73	13.22	19.53	1634.31	4183.78
265	No	26	Minerals	Small	female	married	3	elementary school	1300	1.8	No	45	64.9	169	22.72	88.1	700.94	1224.14	185.49	244.92	196.04	427.98	319.41	551.24	15.48	18.25	2847.88	3583.39	6.18	17.64	720	210	48	70.3	1.69	24.614	91.7	947.83	2353.91	124.71	435.9	318.49	692.99	504.63	1225.02	12.57	23.19	2540.31	5182.07
266	No	26	Minerals	Small	female	married	7	elementary school	1100	1.5	No	45	69.8	168	24.73	90	449.36	970.65	87.12	135.12	56.24	110.4	306	725.13	24.33	29.62	3224.94	4038.07	2.84	4.66	0	341.712	48	68	1.68	24.093	86.5	516.81	1448.9	68.92	199.37	174.25	311.27	273.63	938.26	16.65	23.12	1816.55	4051.25
267	No	26	Minerals	Small	female	married	5	middle school	724	1	No	57	65.7	153	28.07	95.8	409.08	1214.12	94.69	223.24	176.65	514.47	137.75	476.41	9.49	13.35	1817.09	4277.98	7.69	24.47	0	197.143	60	66.5	1.53	28.4079	96.9	777.92	1013.4	175.44	273.06	194.31	237.06	408.18	503.29	24.78	26.64	2032.72	2406.78
268	No	26	Minerals	Small	female	married	2	elementary school	1120	1.5	No	38	93.7	160	36.6	113.5	1123.37	3514.71	274.59	635.11	289.05	1177.4	559.73	1702.21	23.5	34.58	2383.54	4699.71	6.53	46.66	1680	68.5714	41	86.9	1.6	33.9453	107.9	824.06	1812.34	157.29	287.45	298.77	543.76	368.01	981.13	25.04	37.44	1880.19	3548.51
269	No	26	Minerals	Small	female	married	2	elementary school	1100	1.5	No	41	93.5	180	28.86	101	1673.97	2980.66	337.35	416.15	583.16	907.08	753.46	1657.43	51.73	61.08	3278.21	5024.84	18.52	31.69	1074	459.452	44	90.3	1.8	27.8704	99.3	1688.33	3383.29	394.17	725.72	771.33	1236.08	522.84	1421.48	46.54	64.63	4166.41	6983.78
270	No	26	Minerals	Small	female	married	0	high school	1500	2.1	No	45	114	172	38.53	125.7	1870.01	4127.21	512.76	1122.21	1153.16	2436.86	204.09	568.14	13.36	21.81	2480.45	6545.9	59.11	110.81	0	433.904	48	123	1.72	41.5765	132.8	928.47	1705.92	233.52	410.16	505.37	721.33	189.58	574.43	3.38	12.46	4492.58	5305.82
271	No	26	Minerals	Small	female	married	2	elementary school	1120	1.5	No	42	88.8	163	33.42	106	541.92	1679.82	128.95	222.04	121.48	337.59	291.49	1120.19	14.63	33.98	1656.21	2539.06	3.08	11.98	247.5	273.19	45	91.1	1.63	34.2881	108.8	992.85	2265.2	212.34	316.6	174.66	603.79	605.86	1344.8	23.28	32.88	3601.39	6970.71
272	No	26	Minerals	Small	female	married	1	high school	1120	1.5	No	33	64.5	153	27.55	88.5	429.18	1622.24	157.67	303.22	106.19	447.81	165.32	871.2	9.62	23.55	1712.82	3636.21	3.33	15.71	0	652.352	36	68.2	1.53	29.1341	92	583.45	1375.54	194.37	365.49	222.91	404.11	166.17	605.94	8.38	23.93	1806.83	2778.76
273	No	26	Minerals	Small	female	married	3	elementary school	724	1	No	61	87.2	165	32.03	106.8	698.55	1638.18	183.23	361.41	99.39	242.67	415.93	1034.09	22.93	29.48	1942.86	3109.56	3.25	9.25	180	180	64	86.7	1.65	31.8457	105.8	811.68	2257.37	245.15	494.67	145.27	501.78	421.25	1260.92	38.28	50.01	2724.45	5606.07
[truncated: 4 more columns]
